# Supplementary material for: Topological isolation of developmental regulators in mammalian genomes
Source: Nat Commun. 2021 Aug 12;12:4897. doi: 10.1038/s41467-021-24951-7 (PMC8361032; doi:10.1038/s41467-021-24951-7)
Supplement: Supplementary file 3 — Supplementary Dataset 1 [file 41467_2021_24951_MOESM3_ESM.xlsx]

## Sheet: Hi-C
Supplementary Data 1. Data summary of HUES64 Hi-C.
	ID_RE_Batch	Total Read Pairs	Unique Mapped Read pairs	Dangling End Pairs	Religation Pairs	Self Cycle Pairs	Deduplicated Valid pairs	Trans	Cis	Cis (<20kb)	Cis (>20kb)
HuES64	HIC2035_MboI_Batch1	418419868	287010709	2242119	1441610	190162	246598129	97353331	149244798	28744979	120499819
	HIC2147_MseI_Batch1	424655755	323968033	21171686	13894130	36818	158697725	58960940	99736785	30120451	69616334
	HIC2699_MboI_Batch1	334854842	201348994	2639523	2355064	104197	178508111	89474073	89034038	13265942	75768096
	HIC2699_MboI_Batch2	467847782	236930276	3560829	2730600	124575	162271175	81004607	81266568	12179587	69086981
	Merged	1645778247	1049258012	29614157	20421404	455752	746075140	326792951	419282189	84310959	334971230
HuES64_dEC	HIC1964_MseI_Batch1	127417221	20608496	501482	150050	13779	13925674	5254069	8671605	2317392	6354213
	HIC1964_MseI_Batch2	427351592	69663554	2019413	583756	46673	37259900	14149842	23110058	6149610	16960448
	HIC1968_MseI_Batch1	127644561	66262015	2781204	686086	32054	38767438	14255246	24512192	6352504	18159688
	HIC2036_MboI_Batch1	138818256	103021165	526036	460699	64007	89476337	36294542	53181795	10152799	43028996
	HIC2036_MboI_Batch2	626380826	424801792	2490031	1914938	261220	300537056	122089207	178447849	34076938	144370911
	HIC2694_MboI_Batch1	339783069	220406256	4441070	3211168	139669	190672034	76684656	113987378	22048671	91938707
	HIC2697_MboI_Batch1	162413677	110564438	4705169	3375748	110687	90293904	30858941	59434963	16130959	43304004
	Merged	1949809202	1015327716	17464405	10382445	668089	760932343	299586503	461345840	97228873	364116967
HuES64_dEN	HIC1969_MseI_Batch1	450293449	277723023	2232095	1552197	209027	201678799	54308769	147370030	33795343	113574687
	HIC2647_MboI_Batch1	446779762	294183960	4410503	2831051	356290	254641778	64793558	189848220	36119146	153729074
	Merged	897073211	571906983	6642598	4383248	565317	456320577	119102327	337218250	69914489	267303761
HuES64_dMS	HIC1959_MboI_Batch1	142013304	68227382	1050824	343253	37904	57590465	25029458	32561007	3827516	28733491
	HIC1960_MboI_Batch1	72823086	17245086	300496	79026	13298	14420320	6259160	8161160	1004897	7156263
	HIC1961_MseI_Batch1	198827196	31688189	1704817	412814	24478	18800936	3558206	15242730	5172764	10069966
	HIC2649_MboI_Batch1	582008461	358824897	23019984	6895996	337476	280399943	88827813	191572130	31914750	159657380
	Merged	995672047	475985554	26076121	7731089	413156	371211664	123674637	247537027	41919927	205617100
