# Supplementary material for: Topological isolation of developmental regulators in mammalian genomes
Source: Nat Commun. 2021 Aug 12;12:4897. doi: 10.1038/s41467-021-24951-7 (PMC8361032; doi:10.1038/s41467-021-24951-7)
Supplement: Supplementary file 4 — Supplementary Dataset 2 [file 41467_2021_24951_MOESM4_ESM.xlsx]

## Sheet: 2
Supplementary Data 2. CTCF loop domains in HuES64.
Chrom	Start	End	Hi-C interaction strength (rank normalized)	Genes contained	# of genes	Groups
chr1	1057224	1166386	0.35572	TNFRSF18,TNFRSF4,TTLL10	3	Non-TIG
chr1	1057224	1200769	0.74434	B3GALT6,FAM132A,SDF4,TNFRSF18,TNFRSF4,TTLL10	6	Non-TIG
chr1	1109729	1166386	0.5194	TNFRSF18,TNFRSF4,TTLL10	3	Non-TIG
chr1	1334825	1376465	0.4382	ANKRD65,MRPL20,TMEM88B,VWA1	4	Non-TIG
chr1	1334825	1397492	0.14209	ANKRD65,ATAD3C,MRPL20,TMEM88B,VWA1	5	Non-TIG
chr1	1503310	1555655	0.016	C1orf233,MIB2,SSU72	3	Non-TIG
chr1	1580424	1656283	0.64714	CDK11A,CDK11B,SLC35E2B	3	Non-TIG
chr1	1710292	1838205	0.83622	GNB1	1	TIG
chr6	166303529	166520003	0.99896	NA	0	Zero-PCG
chr1	1840567	1978093	0.39895	CALML6,GABRD,KIAA1751,TMEM52	4	Non-TIG
chr1	1886816	1978093	0.93887	GABRD,KIAA1751	2	Non-TIG
chr1	2022905	3581052	0.31041	ACTRT2,ARHGEF16,C1orf86,FAM213B,HES5,MEGF6,MMEL1,MORN1,PANK4,PEX10,PLCH2,PRDM16,PRKCZ,RER1,SKI,TNFRSF14,TPRG1L,TTC34,WRAP73	19	Non-TIG
chr1	2126787	2313372	0.93606	SKI	1	TIG
chr1	2126787	2338536	0.19729	MORN1,RER1,SKI	3	Non-TIG
chr9	613808	757741	0.99725	NA	0	Zero-PCG
chr1	2305382	3333873	0.30808	ACTRT2,FAM213B,HES5,MMEL1,MORN1,PANK4,PEX10,PLCH2,PRDM16,RER1,TNFRSF14,TTC34	12	Non-TIG
chr1	2345991	3388540	0.33776	ACTRT2,ARHGEF16,FAM213B,HES5,MMEL1,PANK4,PLCH2,PRDM16,TNFRSF14,TTC34	10	Non-TIG
chr1	2345991	2435818	0.15649	PLCH2	1	TIG
chr1	2375298	2486687	0.36674	HES5,PANK4,PLCH2	3	Non-TIG
chr1	2375298	3348016	0.6241	ACTRT2,FAM213B,HES5,MMEL1,PANK4,PLCH2,PRDM16,TNFRSF14,TTC34	9	Non-TIG
chr1	2375298	3274016	0.30389	ACTRT2,FAM213B,HES5,MMEL1,PANK4,PLCH2,PRDM16,TNFRSF14,TTC34	9	Non-TIG
chr1	2375298	3143934	0.71048	ACTRT2,FAM213B,HES5,MMEL1,PANK4,PLCH2,PRDM16,TNFRSF14,TTC34	9	Non-TIG
chr1	2375298	2446857	0.24573	PLCH2	1	TIG
chr1	2375298	3237178	0.22876	ACTRT2,FAM213B,HES5,MMEL1,PANK4,PLCH2,PRDM16,TNFRSF14,TTC34	9	Non-TIG
chr1	2398693	2460916	0.04077	PANK4,PLCH2	2	Non-TIG
chr1	2411003	3200918	0.24471	ACTRT2,FAM213B,HES5,MMEL1,PANK4,PRDM16,TNFRSF14,TTC34	8	Non-TIG
chr1	2470801	3274016	0.23659	ACTRT2,FAM213B,MMEL1,PRDM16,TNFRSF14,TTC34	6	Non-TIG
chr1	2486222	3327239	0.59493	ACTRT2,FAM213B,MMEL1,PRDM16,TNFRSF14,TTC34	6	Non-TIG
chr1	2493147	3370118	0.2615	ACTRT2,FAM213B,MMEL1,PRDM16,TTC34	5	Non-TIG
chr1	2493147	3348016	0.28909	ACTRT2,FAM213B,MMEL1,PRDM16,TTC34	5	Non-TIG
chr1	2510057	3308636	0.152	ACTRT2,FAM213B,MMEL1,PRDM16,TTC34	5	Non-TIG
chr1	2510057	3348016	0.75449	ACTRT2,FAM213B,MMEL1,PRDM16,TTC34	5	Non-TIG
chr1	2929211	3237178	0.37373	ACTRT2,PRDM16	2	Non-TIG
chr1	2929211	3266588	0.2041	ACTRT2,PRDM16	2	Non-TIG
chr1	2929211	3327239	0.25305	ACTRT2,PRDM16	2	Non-TIG
chr1	2940515	3333873	0.69873	PRDM16	1	TIG
chr1	2982680	3200918	0.15675	PRDM16	1	TIG
chr1	2982680	3333873	0.61884	PRDM16	1	TIG
chr1	2982680	3237178	0.70811	PRDM16	1	TIG
chr1	2982680	3308636	0.44534	PRDM16	1	TIG
chr10	94840199	95117831	0.99695	NA	0	Zero-PCG
chr17	77184225	77389553	0.99618	NA	0	Zero-PCG
chr1	3369625	3537913	0.78118	ARHGEF16,MEGF6	2	Non-TIG
chr1	3399142	3537913	0.60041	MEGF6	1	TIG
chr11	34196044	34377967	0.99511	NA	0	Zero-PCG
chr1	3450059	3537913	0.34707	MEGF6	1	TIG
chr1	3481966	3537913	0.4335	MEGF6	1	TIG
chr1	3816236	4377503	0.28644	C1orf174	1	TIG
chr1	3816236	4482954	0.42519	C1orf174	1	TIG
chr1	3816236	4687799	0.64585	C1orf174	1	TIG
chr1	3823843	4716720	0.40785	AJAP1	1	TIG
chr11	65183992	65278425	0.99474	NA	0	Zero-PCG
chr8	120886378	121097028	0.99423	NA	0	Zero-PCG
chr4	10161915	10405579	0.9942	NA	0	Zero-PCG
chr1	3823843	5333968	0.16124	AJAP1	1	TIG
chr1	3823843	5750705	0.40654	AJAP1	1	TIG
chr1	3823843	5575003	0.58953	AJAP1	1	TIG
chr7	154263838	154376909	0.9941	NA	0	Zero-PCG
chr3	69210676	69359254	0.99394	NA	0	Zero-PCG
chr15	89899955	89967433	0.99319	NA	0	Zero-PCG
chr1	8091202	8376243	0.99255	NA	0	Zero-PCG
chr1	4087017	5411810	0.20487	AJAP1	1	TIG
chr6	157611987	157695915	0.99236	NA	0	Zero-PCG
chr2	149683978	149793806	0.99228	NA	0	Zero-PCG
chr1	4273892	5346522	0.07532	AJAP1	1	TIG
chr1	4273892	5953936	0.08571	AJAP1	1	TIG
chr1	4377484	5953936	0.17709	AJAP1	1	TIG
chr1	4545666	5919277	0.13159	AJAP1	1	TIG
chr1	4615762	5476074	0.38845	AJAP1	1	TIG
chr1	4712804	5185549	0.00294	AJAP1	1	TIG
chr1	4712804	4857003	0.29796	AJAP1	1	TIG
chr1	4712804	5454394	0.07088	AJAP1	1	TIG
chr1	4712804	5333968	0.77327	AJAP1	1	TIG
chr1	4712804	5509055	0.5751	AJAP1	1	TIG
chr1	4712804	5542201	0.41448	AJAP1	1	TIG
chr1	4712804	5575003	0.38268	AJAP1	1	TIG
chr1	157347019	157466037	0.99225	NA	0	Zero-PCG
chr17	29764222	29853476	0.99201	NA	0	Zero-PCG
chr9	130717874	130797652	0.99193	NA	0	Zero-PCG
chr1	47902120	48176353	0.99182	NA	0	Zero-PCG
chr9	33624138	33722259	0.99164	NA	0	Zero-PCG
chr11	70313774	70607609	0.9895	NA	0	Zero-PCG
chr5	66542068	67548691	0.98926	NA	0	Zero-PCG
chr12	105814605	106521316	0.9891	NA	0	Zero-PCG
chr11	130934102	131374545	0.98905	NA	0	Zero-PCG
chr6	151330710	151645563	0.98889	NA	0	Zero-PCG
chr1	41788727	41898584	0.9884	NA	0	Zero-PCG
chr1	228800312	229363400	0.98763	NA	0	Zero-PCG
chr20	58173875	58326342	0.98736	NA	0	Zero-PCG
chr9	13427707	14353662	0.98718	NA	0	Zero-PCG
chr1	9355120	9516386	0.98659	NA	0	Zero-PCG
chr2	175636465	175855325	0.9864	NA	0	Zero-PCG
chr1	39074113	39284016	0.98517	NA	0	Zero-PCG
chr1	37062241	37494714	0.98458	NA	0	Zero-PCG
chr10	43360110	43538154	0.98437	NA	0	Zero-PCG
chr1	228800312	229393966	0.98434	NA	0	Zero-PCG
chr1	6305276	6417508	0.81629	GPR153	1	TIG
chr1	6305276	6474752	0.29208	ACOT7,GPR153	2	Non-TIG
chr1	6328538	6498270	0.25769	ACOT7,ESPN,HES2	3	Non-TIG
chr1	6332923	6457269	0.60439	ACOT7	1	TIG
chr12	2842939	2893363	0.98424	NA	0	Zero-PCG
chr1	6417489	6498270	0.33312	ACOT7,ESPN,HES2	3	Non-TIG
chr1	6423280	6464914	0.90561	ACOT7	1	TIG
chr1	6761956	7268408	0.75935	CAMTA1,DNAJC11	2	Non-TIG
chr1	6780224	6950138	0.07142	CAMTA1	1	TIG
chr1	6780224	7181286	0.36176	CAMTA1	1	TIG
chr1	6780224	7268408	0.64649	CAMTA1	1	TIG
chr1	6780224	7729718	0.4083	CAMTA1	1	TIG
chr2	105730860	105854595	0.98381	NA	0	Zero-PCG
chr16	9349997	10275601	0.98335	NA	0	Zero-PCG
chr3	56736708	57029633	0.98293	NA	0	Zero-PCG
chr17	46052713	46095906	0.98277	NA	0	Zero-PCG
chr4	8470654	8549182	0.9813	NA	0	Zero-PCG
chr4	4679787	4854685	0.98116	NA	0	Zero-PCG
chr17	77078901	77389553	0.98106	NA	0	Zero-PCG
chr1	41748299	41910388	0.98052	NA	0	Zero-PCG
chr12	3241919	3317382	0.98012	NA	0	Zero-PCG
chr1	181151696	181394266	0.97924	NA	0	Zero-PCG
chr5	145921633	146345810	0.97919	NA	0	Zero-PCG
chr1	201528952	201678796	0.97879	NA	0	Zero-PCG
chr1	7727765	7963012	0.55352	PER3,UTS2,VAMP3	3	Non-TIG
chr1	8035453	8939626	0.2768	ENO1,ERRFI1,RERE,SLC45A1	4	Non-TIG
chr1	8042534	8376243	0.99551	ERRFI1	1	TIG
chr1	8042534	8409240	0.99324	ERRFI1,SLC45A1	2	Non-TIG
chr1	8075230	8299301	0.49284	ERRFI1	1	TIG
chr1	8075230	8376243	0.9965	ERRFI1	1	TIG
chr1	8075230	8409240	0.88466	ERRFI1,SLC45A1	2	Non-TIG
chr1	8075230	8919662	0.05261	ERRFI1,RERE,SLC45A1	3	Non-TIG
chr1	29706170	30579380	0.97833	NA	0	Zero-PCG
chr1	30278166	30558982	0.97806	NA	0	Zero-PCG
chr16	51852448	52016842	0.97745	NA	0	Zero-PCG
chr1	8091202	8409240	0.69795	SLC45A1	1	TIG
chr16	5552285	5655113	0.97684	NA	0	Zero-PCG
chr14	99991385	100070184	0.97651	NA	0	Zero-PCG
chr1	8491085	8909152	0.00115	RERE	1	TIG
chr4	9783323	10017015	0.97633	NA	0	Zero-PCG
chr2	218650360	218751642	0.97617	NA	0	Zero-PCG
chr1	8620909	8891604	0.62221	RERE	1	TIG
chr11	65183992	65239155	0.97595	NA	0	Zero-PCG
chr1	8922694	9053687	0.1174	CA6,ENO1	2	Non-TIG
chr1	8970570	9065627	0.92292	CA6	1	TIG
chr1	9065166	9161800	0.75235	SLC2A5,SLC2A7	2	Non-TIG
chr1	9170986	9258935	0.53254	GPR157	1	TIG
chr1	9170986	9307599	0.62801	GPR157,H6PD	2	Non-TIG
chr3	132760247	133103704	0.97593	NA	0	Zero-PCG
chr1	9327168	9516386	0.71778	SPSB1	1	TIG
chr1	9327168	9555482	0.85463	SPSB1	1	TIG
chr1	9349238	9555482	0.95212	SPSB1	1	TIG
chr9	116350167	116417874	0.97553	NA	0	Zero-PCG
chr17	32912051	33220314	0.9755	NA	0	Zero-PCG
chr1	9551296	9637169	0.49303	SLC25A33	1	TIG
chr1	9687174	9762502	0.07008	PIK3CD	1	TIG
chr1	9711544	9762502	0.1672	PIK3CD	1	TIG
chr1	9795946	9927725	0.7274	CLSTN1	1	TIG
chr1	9844778	9888358	0.17348	CLSTN1	1	TIG
chr1	9844778	9927725	0.86328	CLSTN1	1	TIG
chr1	10554875	10896503	0.39728	CASZ1	1	TIG
chr1	10554875	10970167	0.75305	CASZ1	1	TIG
chr1	10554875	11097847	0.12549	C1orf127,CASZ1,TARDBP	3	Non-TIG
chr1	10567406	10948661	0.84876	CASZ1	1	TIG
chr3	192284492	192507248	0.97542	NA	0	Zero-PCG
chr1	10574431	11021617	0.69063	CASZ1	1	TIG
chr1	10574431	11002207	0.90456	CASZ1	1	TIG
chr1	10574431	10927359	0.87349	CASZ1	1	TIG
chr1	10574431	10896503	0.48458	CASZ1	1	TIG
chr11	131449688	131538883	0.97529	NA	0	Zero-PCG
chr1	10590214	10927359	0.8313	CASZ1	1	TIG
chr20	4230327	4550256	0.97462	NA	0	Zero-PCG
chr2	232476139	232539726	0.97443	NA	0	Zero-PCG
chr5	168133561	168374466	0.97336	NA	0	Zero-PCG
chr2	222922141	223156196	0.97293	NA	0	Zero-PCG
chr1	10590214	10948661	0.88487	CASZ1	1	TIG
chr1	10590214	10970167	0.65259	CASZ1	1	TIG
chr1	10590214	11021617	0.76424	CASZ1	1	TIG
chr4	20775208	21136826	0.9728	NA	0	Zero-PCG
chr1	10658430	10927359	0.19574	CASZ1	1	TIG
chr1	10698215	10896503	0.08404	CASZ1	1	TIG
chr1	10698215	10970167	0.41856	CASZ1	1	TIG
chr1	10752603	10896503	0.81431	CASZ1	1	TIG
chr1	10752603	10927359	0.95477	CASZ1	1	TIG
chr12	65284840	65494343	0.97056	NA	0	Zero-PCG
chr1	10766848	10948661	0.03185	CASZ1	1	TIG
chr1	10813336	10927359	0.30603	CASZ1	1	TIG
chr1	10813336	11002207	0.14294	CASZ1	1	TIG
chr1	10853853	10927359	0.12085	CASZ1	1	TIG
chr1	11124142	11705927	0.15927	ANGPTL7,EXOSC10,MTOR,PTCHD2,UBIAD1	5	Non-TIG
chr1	11301930	11705927	0.92658	MTOR,PTCHD2,UBIAD1	3	Non-TIG
chr1	11332629	11710819	0.94908	PTCHD2,UBIAD1	2	Non-TIG
chr1	11346174	11559223	0.34894	PTCHD2	1	TIG
chr1	11346174	11672277	0.67781	PTCHD2	1	TIG
chr1	11346174	11632662	0.18471	PTCHD2	1	TIG
chr1	11380397	11654569	0.89096	PTCHD2	1	TIG
chr1	11380397	11705927	0.87891	PTCHD2	1	TIG
chr13	39859323	40177055	0.96997	NA	0	Zero-PCG
chr1	11397745	11672277	0.44996	PTCHD2	1	TIG
chr1	11412317	11705927	0.74733	PTCHD2	1	TIG
chr1	11412317	11632662	0.54801	PTCHD2	1	TIG
chr1	11424431	11654569	0.54783	PTCHD2	1	TIG
chr1	11458710	11705927	0.73087	PTCHD2	1	TIG
chr1	11538888	11705927	0.75828	PTCHD2	1	TIG
chr10	106823553	107440086	0.96981	NA	0	Zero-PCG
chr1	11710399	11809421	0.41851	AGTRAP,DRAXIN,FBXO2,FBXO44,FBXO6,MAD2L2	6	Non-TIG
chr1	11724006	11771740	0.87381	DRAXIN,FBXO6,MAD2L2	3	Non-TIG
chr1	11898894	12042452	0.34749	KIAA2013,MFN2,NPPA,NPPB,PLOD1	5	Non-TIG
chr1	11898894	11954189	0.82132	NPPA,NPPB	2	Non-TIG
chr19	28464797	28816448	0.9693	NA	0	Zero-PCG
chr1	12185009	12290182	0.85268	TNFRSF1B,TNFRSF8,VPS13D	3	Non-TIG
chr1	12185009	12269102	0.99917	TNFRSF1B,TNFRSF8	2	Non-TIG
chr1	12374325	12680256	0.23042	DHRS3	1	TIG
chr1	12374325	12719182	0.49244	AADACL4,DHRS3	2	Non-TIG
chr1	12399406	12680256	0.07585	DHRS3	1	TIG
chr1	12466008	12680256	0.76937	DHRS3	1	TIG
chr1	12482620	12719182	0.12227	AADACL4,DHRS3	2	Non-TIG
chr1	12482620	12680256	0.20087	DHRS3	1	TIG
chr3	192284492	192520956	0.96901	NA	0	Zero-PCG
chr10	21567820	21785844	0.96783	NA	0	Zero-PCG
chr4	47706718	47838796	0.96767	NA	0	Zero-PCG
chr9	87312613	87569390	0.96732	NA	0	Zero-PCG
chr1	14292241	15354187	0.12134	KAZN	1	TIG
chr1	14292241	15437538	0.07382	KAZN	1	TIG
chr14	25275414	25512476	0.96631	NA	0	Zero-PCG
chr4	88976104	89133319	0.96577	NA	0	Zero-PCG
chr16	86106607	86532321	0.96569	NA	0	Zero-PCG
chr12	3241919	3384802	0.96537	NA	0	Zero-PCG
chr1	14421465	15373220	0.79529	KAZN	1	TIG
chr3	11420636	11697050	0.96521	NA	0	Zero-PCG
chr11	72182052	72265000	0.96495	NA	0	Zero-PCG
chr5	139029956	139145471	0.96452	NA	0	Zero-PCG
chr15	77952233	78077471	0.96406	NA	0	Zero-PCG
chr11	45392928	45676993	0.96393	NA	0	Zero-PCG
chr2	97073051	97175319	0.96385	NA	0	Zero-PCG
chr1	14440116	15354187	0.42328	KAZN	1	TIG
chr1	14440116	15389523	0.72812	KAZN	1	TIG
chr8	27494035	27584954	0.96374	NA	0	Zero-PCG
chr11	87063962	87132591	0.96345	NA	0	Zero-PCG
chr2	43467820	43711869	0.96337	NA	0	Zero-PCG
chr1	14742045	15373220	0.72788	KAZN	1	TIG
chr1	14761944	15365124	0.64046	KAZN	1	TIG
chr1	14864832	15389523	0.52952	KAZN	1	TIG
chr1	14864832	15427456	0.54323	KAZN	1	TIG
chr1	14893755	15427456	0.92022	KAZN	1	TIG
chr1	14893755	15373220	0.88638	KAZN	1	TIG
chr1	14893755	15326835	0.02048	KAZN	1	TIG
chr1	14893755	15242440	0.32468	KAZN	1	TIG
chr2	114735460	115309277	0.96326	NA	0	Zero-PCG
chr6	34950273	35107877	0.96257	NA	0	Zero-PCG
chr11	62192360	62310691	0.96189	NA	0	Zero-PCG
chr5	145945493	146345810	0.9615	NA	0	Zero-PCG
chr11	121519108	121986719	0.96133	NA	0	Zero-PCG
chr11	44642856	44782996	0.9608	NA	0	Zero-PCG
chr15	25753740	25939235	0.96022	NA	0	Zero-PCG
chr4	77432396	77679979	0.96016	NA	0	Zero-PCG
chr12	107520709	107799197	0.96011	NA	0	Zero-PCG
chr7	46391976	47128605	0.95928	NA	0	Zero-PCG
chr1	15437519	15599235	0.09338	C1orf195,FHAD1,TMEM51	3	Non-TIG
chr1	15437519	15631420	0.72494	C1orf195,FHAD1,TMEM51	3	Non-TIG
chr1	15455190	15599235	0.34701	C1orf195,FHAD1,TMEM51	3	Non-TIG
chr1	15455190	15631420	0.78652	C1orf195,FHAD1,TMEM51	3	Non-TIG
chr1	15478845	15599235	0.97048	C1orf195,FHAD1,TMEM51	3	Non-TIG
chr1	15478845	15631420	0.85706	C1orf195,FHAD1,TMEM51	3	Non-TIG
chr1	15631401	15757823	0.80421	EFHD2	1	TIG
chr1	15650210	15757823	0.88034	EFHD2	1	TIG
chr1	16110771	16251546	0.8768	SPEN,UQCRHL	2	Non-TIG
chr1	16110771	16339282	0.58253	C1orf64,SPEN,UQCRHL,ZBTB17	4	Non-TIG
chr1	16130025	16284442	0.98918	SPEN,UQCRHL	2	Non-TIG
chr1	16142195	16302535	0.05012	SPEN	1	TIG
chr1	16142195	16321644	0.63688	SPEN,ZBTB17	2	Non-TIG
chr1	16156811	16212438	0.4227	SPEN	1	TIG
chr1	16335682	16382954	0.72283	CLCNKA,CLCNKB,HSPB7	3	Non-TIG
chr1	16343969	16563017	0.28187	ARHGEF19,CLCNKA,CLCNKB,EPHA2,FAM131C,HSPB7	6	Non-TIG
chr1	16390921	16531845	0.60668	EPHA2,FAM131C	2	Non-TIG
chr1	16400198	16555190	0.71682	ARHGEF19,EPHA2	2	Non-TIG
chr1	16400198	16514435	0.99981	EPHA2	1	TIG
chr10	125341820	125415686	0.9592	NA	0	Zero-PCG
chr1	16531412	16563017	0.43347	ARHGEF19	1	TIG
chr1	16616535	16679350	0.07297	FBXO42	1	TIG
chr1	16835643	17227778	0.93847	MST1L,NBPF1	2	Non-TIG
chr1	16970953	17216140	0.08755	MST1L	1	TIG
chr1	17033681	17216140	0.65897	MST1L	1	TIG
chr1	17289941	17372779	0.69726	ATP13A2,MFAP2	2	Non-TIG
chr1	17289941	17337815	0.63183	MFAP2	1	TIG
chr1	17386098	17563733	0.70207	PADI1,PADI2	2	Non-TIG
chr1	17386098	17727789	0.35252	PADI1,PADI2,PADI3,PADI4,PADI6	5	Non-TIG
chr1	17386098	17662788	0.5319	PADI1,PADI2,PADI3,PADI4	4	Non-TIG
chr1	17386098	17600895	0.06525	PADI1,PADI2,PADI3	3	Non-TIG
chr1	17402092	17592119	0.43687	PADI1,PADI2,PADI3	3	Non-TIG
chr1	17402092	17662788	0.51186	PADI1,PADI2,PADI3,PADI4	4	Non-TIG
chr1	17402092	17685720	0.7659	PADI1,PADI2,PADI3,PADI4	4	Non-TIG
chr1	17424750	17685720	0.25083	PADI1,PADI2,PADI3,PADI4	4	Non-TIG
chr1	17424750	17662788	0.23889	PADI1,PADI2,PADI3,PADI4	4	Non-TIG
chr1	17424750	17592119	0.51721	PADI1,PADI2,PADI3	3	Non-TIG
chr1	17424750	17563733	0.2504	PADI1,PADI2	2	Non-TIG
chr1	17452419	17563733	0.9938	PADI1	1	TIG
chr1	17452419	17600895	0.78628	PADI1,PADI3	2	Non-TIG
chr1	17452419	17662788	0.41907	PADI1,PADI3,PADI4	3	Non-TIG
chr1	17746513	17804305	0.71227	RCC2	1	TIG
chr1	17811964	18023643	0.00299	ARHGEF10L	1	TIG
chr1	17820921	17973757	0.60783	ARHGEF10L	1	TIG
chr1	17834410	17928505	0.99586	ARHGEF10L	1	TIG
chr1	17834410	17899703	0.97571	ARHGEF10L	1	TIG
chr1	17834410	17956118	0.5855	ARHGEF10L	1	TIG
chr1	17998157	18159246	0.23301	ACTL8	1	TIG
chr1	17998157	18883084	0.11803	ACTL8,IGSF21,KLHDC7A	3	Non-TIG
chr1	17998157	18236358	0.7072	ACTL8	1	TIG
chr1	18022951	18911443	0.12143	ACTL8,IGSF21,KLHDC7A	3	Non-TIG
chr1	18208467	19147454	0.13511	IGSF21,KLHDC7A,PAX7	3	Non-TIG
chr1	18246539	18526956	0.49396	IGSF21	1	TIG
chr1	18246539	18558901	0.7722	IGSF21	1	TIG
chr1	18246539	18573360	0.05589	IGSF21	1	TIG
chr1	18246539	18616381	0.74707	IGSF21	1	TIG
chr1	18246539	18649413	0.25777	IGSF21	1	TIG
chr1	18246539	18857892	0.69173	IGSF21,KLHDC7A	2	Non-TIG
chr1	18246539	18908259	0.99442	IGSF21,KLHDC7A	2	Non-TIG
chr6	40862520	40995904	0.95915	NA	0	Zero-PCG
chr1	18310807	18857892	0.07136	IGSF21,KLHDC7A	2	Non-TIG
chr1	18310807	18896650	0.91872	IGSF21,KLHDC7A	2	Non-TIG
chr3	124283965	124407884	0.95869	NA	0	Zero-PCG
chr1	18427154	18908259	0.5389	IGSF21,KLHDC7A	2	Non-TIG
chr1	18436613	18813103	0.23611	KLHDC7A	1	TIG
chr10	105352441	105446120	0.95853	NA	0	Zero-PCG
chr17	59078272	59467494	0.95827	NA	0	Zero-PCG
chr1	18465886	18896650	0.61906	KLHDC7A	1	TIG
chr1	18526585	18908259	0.65109	KLHDC7A	1	TIG
chr1	18526585	18874278	0.53476	KLHDC7A	1	TIG
chr1	18544079	18908259	0.6197	KLHDC7A	1	TIG
chr4	8285582	8408839	0.95787	NA	0	Zero-PCG
chr1	18615776	18813103	0.15227	KLHDC7A	1	TIG
chr1	18626138	18896650	0.48206	KLHDC7A	1	TIG
chr1	18648929	18813103	0.44509	KLHDC7A	1	TIG
chr1	18648929	18857892	0.47518	KLHDC7A	1	TIG
chr1	18648929	18874278	0.61514	KLHDC7A	1	TIG
chr1	18650934	18896650	0.33902	KLHDC7A	1	TIG
chr1	18691627	18838166	0.31049	KLHDC7A	1	TIG
chr1	18700570	18874278	0.6365	KLHDC7A	1	TIG
chr1	18700570	18908259	0.15037	KLHDC7A	1	TIG
chr1	18725367	18813103	0.568	KLHDC7A	1	TIG
chr1	18725367	18908259	0.02023	KLHDC7A	1	TIG
chr1	18924073	19009115	0.80039	PAX7	1	TIG
chr1	18924073	19070182	0.83766	PAX7	1	TIG
chr1	18924073	19147454	0.97106	PAX7	1	TIG
chr1	18924073	19202336	0.79937	PAX7,TAS1R2	2	Non-TIG
chr1	18934992	19029780	0.35864	PAX7	1	TIG
chr1	18957487	19070182	0.15253	PAX7	1	TIG
chr1	18957487	19121417	0.82347	PAX7	1	TIG
chr14	29242298	29987881	0.95775	NA	0	Zero-PCG
chr9	72037273	72164756	0.95741	NA	0	Zero-PCG
chr1	111080834	111158572	0.95736	NA	0	Zero-PCG
chr3	131513789	131748525	0.95712	NA	0	Zero-PCG
chr1	27371195	27429377	0.95706	NA	0	Zero-PCG
chr10	78933812	79396752	0.95581	NA	0	Zero-PCG
chr1	19210537	19370209	0.44723	ALDH4A1,IFFO2	2	Non-TIG
chr1	19210537	19393839	0.49671	ALDH4A1,IFFO2	2	Non-TIG
chr1	19244941	19338996	0.57027	IFFO2	1	TIG
chr1	19244941	19393839	0.92447	IFFO2	1	TIG
chr1	19244941	19423057	0.22563	IFFO2	1	TIG
chr1	19276643	19393839	0.76341	IFFO2	1	TIG
chr1	19282132	19370209	0.47772	IFFO2	1	TIG
chr2	114055337	114128609	0.95543	NA	0	Zero-PCG
chr1	202182475	202285275	0.95466	NA	0	Zero-PCG
chr1	19422830	19559144	0.15474	UBR4	1	TIG
chr16	62247544	63323956	0.95442	NA	0	Zero-PCG
chr11	67627398	67711103	0.9541	NA	0	Zero-PCG
chr17	10782617	11048148	0.95407	NA	0	Zero-PCG
chr1	19567917	19977991	0.24076	AKR7A2,AKR7A3,CAPZB,EMC1,MINOS1,MINOS1-NBL1,MRTO4,NBL1,PQLC2	9	Non-TIG
chr1	19596067	19977991	0.45292	AKR7A2,AKR7A3,CAPZB,MINOS1,MINOS1-NBL1,NBL1,PQLC2	7	Non-TIG
chr1	19644048	19908937	0.24132	CAPZB	1	TIG
chr1	19644048	19965998	0.87881	CAPZB,MINOS1,MINOS1-NBL1	3	Non-TIG
chr1	19664919	20029901	0.09668	CAPZB,HTR6,MINOS1,MINOS1-NBL1,NBL1	5	Non-TIG
chr1	19664919	19977991	0.93323	CAPZB,MINOS1,MINOS1-NBL1,NBL1	4	Non-TIG
chr1	19671020	19908937	0.67739	CAPZB	1	TIG
chr1	19700758	19965998	0.83606	CAPZB,MINOS1,MINOS1-NBL1	3	Non-TIG
chr1	19717998	19908937	0.8029	CAPZB	1	TIG
chr1	19772263	19908937	0.71377	CAPZB	1	TIG
chr1	19772263	19965998	0.57198	CAPZB,MINOS1,MINOS1-NBL1	3	Non-TIG
chr1	20244669	20427811	0.57975	PLA2G2A,PLA2G2E,PLA2G5	3	Non-TIG
chr1	20244669	20492398	0.92289	PLA2G2A,PLA2G2D,PLA2G2E,PLA2G2F,PLA2G5	5	Non-TIG
chr1	20244669	20442180	0.7555	PLA2G2A,PLA2G2E,PLA2G5	3	Non-TIG
chr1	20244669	20479019	0.93195	PLA2G2A,PLA2G2D,PLA2G2E,PLA2G2F,PLA2G5	5	Non-TIG
chr1	20244669	20820475	0.51753	CAMK2N1,PLA2G2A,PLA2G2C,PLA2G2D,PLA2G2E,PLA2G2F,PLA2G5,UBXN10,VWA5B1	9	Non-TIG
chr1	20244669	20757104	0.5673	PLA2G2A,PLA2G2C,PLA2G2D,PLA2G2E,PLA2G2F,PLA2G5,UBXN10,VWA5B1	8	Non-TIG
chr1	20244669	20543420	0.71468	PLA2G2A,PLA2G2C,PLA2G2D,PLA2G2E,PLA2G2F,PLA2G5,UBXN10	7	Non-TIG
chr1	20301224	20414510	0.48079	PLA2G2A,PLA2G5	2	Non-TIG
chr1	20301224	20492398	0.40419	PLA2G2A,PLA2G2D,PLA2G2F,PLA2G5	4	Non-TIG
chr1	20301224	20479019	0.94779	PLA2G2A,PLA2G2D,PLA2G2F,PLA2G5	4	Non-TIG
chr1	20427315	20479019	0.42185	PLA2G2D,PLA2G2F	2	Non-TIG
chr1	20539506	20796167	0.24857	VWA5B1	1	TIG
chr1	20543147	20820475	0.94405	CAMK2N1,VWA5B1	2	Non-TIG
chr1	20543147	20757104	0.78457	VWA5B1	1	TIG
chr1	20543147	20694066	0.72268	VWA5B1	1	TIG
chr1	20554318	20656828	0.68446	VWA5B1	1	TIG
chr1	20554318	20796167	0.46123	VWA5B1	1	TIG
chr1	20559732	20694066	0.48963	VWA5B1	1	TIG
chr2	44990654	45165169	0.95378	NA	0	Zero-PCG
chr11	119883880	119979099	0.95367	NA	0	Zero-PCG
chr1	20848992	20988228	0.72497	CDA,DDOST,FAM43B,PINK1	4	Non-TIG
chr1	20848992	20967130	0.95987	CDA,FAM43B,PINK1	3	Non-TIG
chr1	20879784	20988228	0.13137	CDA,DDOST,PINK1	3	Non-TIG
chr1	20879784	20967130	0.90798	CDA,PINK1	2	Non-TIG
chr1	20901906	20988228	0.38525	CDA,DDOST,PINK1	3	Non-TIG
chr1	20901906	20967130	0.85639	CDA,PINK1	2	Non-TIG
chr1	21023085	21521858	0.74834	EIF4G3,HP1BP3,KIF17,SH2D5	4	Non-TIG
chr1	21054628	21521858	0.66573	EIF4G3,HP1BP3,SH2D5	3	Non-TIG
chr1	21054628	21544588	0.01699	EIF4G3,HP1BP3,SH2D5	3	Non-TIG
chr1	21543531	21866919	0.18272	ALPL,ECE1,NBPF3	3	Non-TIG
chr1	21558635	21697232	0.96869	ECE1	1	TIG
chr1	21571664	21922222	0.41798	ALPL,ECE1,NBPF3	3	Non-TIG
chr10	79807213	79925636	0.95354	NA	0	Zero-PCG
chr1	21581870	21866919	0.13006	ALPL,ECE1,NBPF3	3	Non-TIG
chr1	21581870	21697232	0.99166	ECE1	1	TIG
chr1	157163593	157339901	0.95338	NA	0	Zero-PCG
chr15	47487097	48280322	0.95244	NA	0	Zero-PCG
chr1	21695154	21901453	0.72021	ALPL,NBPF3	2	Non-TIG
chr1	21695154	21866919	0.25142	ALPL,NBPF3	2	Non-TIG
chr1	21695154	21824406	0.563	NBPF3	1	TIG
chr1	21710371	21817503	0.12276	NBPF3	1	TIG
chr1	21710371	21901453	0.23752	ALPL,NBPF3	2	Non-TIG
chr1	21824387	21901453	0.26729	ALPL	1	TIG
chr1	21835729	21985772	0.07046	ALPL,RAP1GAP	2	Non-TIG
chr1	21995030	22290663	0.8091	HSPG2,LDLRAD2,USP48	3	Non-TIG
chr1	21995030	22332253	0.70119	CELA3A,CELA3B,HSPG2,LDLRAD2,USP48	5	Non-TIG
chr1	22192511	22290663	0.40018	HSPG2	1	TIG
chr1	22208586	22279885	0.01074	HSPG2	1	TIG
chr1	22432306	22691629	0.28887	WNT4	1	TIG
chr1	22432306	22747278	0.89828	WNT4	1	TIG
chr1	22458560	22613347	0.66819	WNT4	1	TIG
chr1	22458560	22644362	0.00866	WNT4	1	TIG
chr1	22458560	22691629	0.51889	WNT4	1	TIG
chr1	22458560	22747278	0.981	WNT4	1	TIG
chr1	22458560	22968709	0.71791	C1QA,EPHA8,WNT4,ZBTB40	4	Non-TIG
chr1	30349759	30558982	0.95196	NA	0	Zero-PCG
chr1	156352926	156389877	0.95177	NA	0	Zero-PCG
chr22	28447906	28996733	0.95167	NA	0	Zero-PCG
chr1	22743252	22968709	0.80181	C1QA,EPHA8,ZBTB40	3	Non-TIG
chr1	22743252	22985330	0.40042	C1QA,C1QB,C1QC,EPHA8,ZBTB40	5	Non-TIG
chr1	22815846	22968709	0.13068	C1QA,EPHA8	2	Non-TIG
chr1	22854562	22902686	0.05368	EPHA8	1	TIG
chr1	22854562	22968709	0.94127	C1QA,EPHA8	2	Non-TIG
chr1	22992429	23216279	0.96583	EPHB2	1	TIG
chr1	22992429	23257006	0.97232	EPHB2	1	TIG
chr1	23031113	23189084	0.07522	EPHB2	1	TIG
chr1	23031113	23216279	0.44905	EPHB2	1	TIG
chr1	23031113	23257006	0.72927	EPHB2	1	TIG
chr1	30170702	30560702	0.95129	NA	0	Zero-PCG
chr5	157592854	158122723	0.95079	NA	0	Zero-PCG
chr17	42021522	42072458	0.95052	NA	0	Zero-PCG
chr17	2752251	2833995	0.95017	NA	0	Zero-PCG
chr1	19440293	19480028	0.95012	NA	0	Zero-PCG
chr1	29839775	30129520	0.95004	NA	0	Zero-PCG
chr1	23302933	23425408	0.21438	C1orf234,KDM1A	2	Non-TIG
chr1	23302933	23511362	0.91301	C1orf234,KDM1A,LUZP1	3	Non-TIG
chr1	23302933	23537140	0.58961	C1orf234,HTR1D,KDM1A,LUZP1	4	Non-TIG
chr1	23407804	23511362	0.61176	LUZP1	1	TIG
chr1	23425389	23537140	0.76154	HTR1D,LUZP1	2	Non-TIG
chr1	23425389	23511362	0.9782	LUZP1	1	TIG
chr1	23810699	23964107	0.10888	ASAP3,E2F2,ID3	3	Non-TIG
chr1	23823725	23999861	0.68978	E2F2,ID3	2	Non-TIG
chr1	23871164	23964107	0.99987	ID3	1	TIG
chr1	23871164	23999861	0.96027	ID3	1	TIG
chr1	24130862	24243491	0.82663	CNR2,FUCA1,HMGCL	3	Non-TIG
chr1	24130862	24194942	0.47625	FUCA1,HMGCL	2	Non-TIG
chr1	24397504	24719250	0.13382	GRHL3,IFNLR1,IL22RA1,MYOM3	4	Non-TIG
chr1	24397504	24439428	0.23736	MYOM3	1	TIG
chr1	24477126	24719250	0.1633	GRHL3,IFNLR1	2	Non-TIG
chr1	24525936	24648055	0.18091	GRHL3	1	TIG
chr1	24525936	24719250	0.9988	GRHL3	1	TIG
chr1	24741883	24853870	0.59629	NIPAL3,RCAN3	2	Non-TIG
chr1	24882227	24920178	0.16199	NCMAP	1	TIG
chr1	25012181	25161615	0.98058	CLIC4	1	TIG
chr1	25184234	25531541	0.59338	RUNX3	1	TIG
chr1	25184234	25428111	0.71436	RUNX3	1	TIG
chr1	25184234	25395512	0.15953	RUNX3	1	TIG
chr11	46431360	46559578	0.9495	NA	0	Zero-PCG
chr1	25224769	25395512	0.01005	RUNX3	1	TIG
chr1	25236212	25364375	0.49164	RUNX3	1	TIG
chr1	25258869	25531541	0.11796	RUNX3	1	TIG
chr1	25261184	25428111	0.38263	RUNX3	1	TIG
chr1	25261184	25395512	0.80194	RUNX3	1	TIG
chr1	25261184	25364375	0.8567	RUNX3	1	TIG
chr1	25288730	25456208	0.12338	RUNX3	1	TIG
chr18	45122678	45275734	0.94948	NA	0	Zero-PCG
chr7	25299260	25429332	0.94932	NA	0	Zero-PCG
chr1	25616634	25729709	0.89222	TMEM50A	1	TIG
chr1	25616634	25828427	0.1291	RHCE,TMEM50A,TMEM57	3	Non-TIG
chr1	25616634	25850404	0.48001	RHCE,TMEM50A,TMEM57	3	Non-TIG
chr1	25729191	25847147	0.7679	RHCE,TMEM57	2	Non-TIG
chr1	25729191	26137889	0.40195	LDLRAP1,MAN1C1,RHCE,SEPN1,TMEM57	5	Non-TIG
chr1	25850071	26137889	0.81892	LDLRAP1,MAN1C1,SEPN1	3	Non-TIG
chr1	25916738	26124686	0.8845	MAN1C1	1	TIG
chr1	25942635	26124686	0.97983	MAN1C1	1	TIG
chr1	25942635	26027516	0.71356	MAN1C1	1	TIG
chr1	25942635	26052404	0.60898	MAN1C1	1	TIG
chr1	25942635	26071134	0.49078	MAN1C1	1	TIG
chr7	64676965	64772869	0.94929	NA	0	Zero-PCG
chr15	77942808	78114000	0.94865	NA	0	Zero-PCG
chr1	26163767	26324812	0.56255	AUNIP,PAFAH2,PAQR7,STMN1	4	Non-TIG
chr1	26163767	26356759	0.12635	AUNIP,EXTL1,PAFAH2,PAQR7,STMN1	5	Non-TIG
chr1	26189986	26356759	0.36588	EXTL1,PAFAH2,PAQR7,STMN1	4	Non-TIG
chr1	26201749	26336956	0.76504	PAFAH2,STMN1	2	Non-TIG
chr1	26222064	26324812	0.98474	PAFAH2,STMN1	2	Non-TIG
chr1	26361730	26488378	0.79649	FAM110D,PDIK1L,SLC30A2,TRIM63	4	Non-TIG
chr1	26421128	26488378	0.77447	FAM110D,PDIK1L	2	Non-TIG
chr1	26602196	26690504	0.53532	AIM1L,CD52,SH3BGRL3,UBXN11	4	Non-TIG
chr1	26611742	26648226	0.94558	CD52,UBXN11	2	Non-TIG
chr1	26611742	26723080	0.60289	AIM1L,CD52,UBXN11,ZNF683	4	Non-TIG
chr1	26665863	26718169	0.17074	AIM1L,ZNF683	2	Non-TIG
chr1	26910617	27204652	0.76726	ARID1A,PIGV,SFN,ZDHHC18	4	Non-TIG
chr13	100308546	100612308	0.94827	NA	0	Zero-PCG
chr1	26924084	27115845	0.90948	ARID1A,PIGV	2	Non-TIG
chr1	26924084	27179772	0.48942	ARID1A,PIGV,ZDHHC18	3	Non-TIG
chr1	26924084	27136728	0.91111	ARID1A,PIGV	2	Non-TIG
chr20	44757361	44882468	0.94766	NA	0	Zero-PCG
chr1	26946908	27115845	0.79587	ARID1A,PIGV	2	Non-TIG
chr1	26946908	27153115	0.21225	ARID1A,PIGV	2	Non-TIG
chr1	26946908	27189557	0.78802	ARID1A,PIGV,ZDHHC18	3	Non-TIG
chr1	27018957	27115845	0.40219	ARID1A,PIGV	2	Non-TIG
chr1	27293166	27429377	0.79777	FAM46B,TRNP1	2	Non-TIG
chr1	27332850	27372595	0.05953	FAM46B	1	TIG
chr8	142736892	143185857	0.94731	NA	0	Zero-PCG
chr1	27424060	27524608	0.09955	SLC9A1	1	TIG
chr1	27435791	27611357	0.92762	SLC9A1,WDTC1	2	Non-TIG
chr1	27435791	27659908	0.08737	SLC9A1,TMEM222,WDTC1	3	Non-TIG
chr1	27453934	27524608	0.31671	SLC9A1	1	TIG
chr1	27453934	27611357	0.73306	SLC9A1,WDTC1	2	Non-TIG
chr1	27623352	27684186	0.83793	SYTL1,TMEM222	2	Non-TIG
chr1	27623352	27719664	0.97718	CD164L2,FCN3,GPR3,MAP3K6,SYTL1,TMEM222	6	Non-TIG
chr1	27623352	27935415	0.90707	AHDC1,CD164L2,FCN3,GPR3,MAP3K6,SYTL1,TMEM222,WASF2	8	Non-TIG
chr1	27659074	27719664	0.11545	CD164L2,FCN3,GPR3,MAP3K6,SYTL1	5	Non-TIG
chr1	27659074	27935415	0.51865	AHDC1,CD164L2,FCN3,GPR3,MAP3K6,SYTL1,WASF2	7	Non-TIG
chr1	27659074	27883757	0.36016	CD164L2,FCN3,GPR3,MAP3K6,SYTL1,WASF2	6	Non-TIG
chr1	27677828	27895242	0.04195	CD164L2,FCN3,GPR3,MAP3K6,WASF2	5	Non-TIG
chr1	27683601	27935415	0.8239	AHDC1,CD164L2,FCN3,GPR3,MAP3K6,WASF2	6	Non-TIG
chr1	27722061	27989859	0.95843	AHDC1,FGR,WASF2	3	Non-TIG
chr1	27722061	27935415	0.98557	AHDC1,WASF2	2	Non-TIG
chr1	27722061	27895242	0.81263	WASF2	1	TIG
chr1	27743190	27849931	0.70028	WASF2	1	TIG
chr4	185958252	186055782	0.94729	NA	0	Zero-PCG
chr1	27849571	27935415	0.47403	AHDC1	1	TIG
chr1	27883099	27935415	0.84565	AHDC1	1	TIG
chr1	27932394	27989859	0.9227	FGR	1	TIG
chr1	28184491	28286944	0.7349	RPA2,SMPDL3B,THEMIS2,XKR8	4	Non-TIG
chr1	28184491	28306333	0.83062	RPA2,SMPDL3B,THEMIS2,XKR8	4	Non-TIG
chr1	28274136	28535573	0.70274	EYA3,PTAFR,XKR8	3	Non-TIG
chr1	28417891	28535573	0.03586	PTAFR	1	TIG
chr1	28575155	28686364	0.4192	MED18,SESN2	2	Non-TIG
chr1	28844682	28929546	0.74474	RAB42,TRNAU1AP	2	Non-TIG
chr1	29111776	29208743	0.92548	OPRD1	1	TIG
chr1	29111776	29508747	0.45807	EPB41,OPRD1,SRSF4,TMEM200B	4	Non-TIG
chr1	29123381	29172917	0.42906	OPRD1	1	TIG
chr1	29203872	29508747	0.3192	EPB41,SRSF4,TMEM200B	3	Non-TIG
chr1	29210508	29529568	0.91528	EPB41,SRSF4,TMEM200B	3	Non-TIG
chr1	29220073	29508747	0.35169	SRSF4,TMEM200B	2	Non-TIG
chr5	145974844	146345810	0.94726	NA	0	Zero-PCG
chr11	130907932	131374545	0.94678	NA	0	Zero-PCG
chr1	29444020	29529568	0.30446	SRSF4,TMEM200B	2	Non-TIG
chr1	29557431	30705635	0.27522	MECR,PTPRU	2	Non-TIG
chr1	29557431	30826770	0.67826	MECR,PTPRU	2	Non-TIG
chr1	29562939	29658912	0.87622	PTPRU	1	TIG
chr1	29562939	30176812	0.89604	PTPRU	1	TIG
chr1	29562939	29738657	0.18441	PTPRU	1	TIG
chr1	29562939	30266053	0.72056	PTPRU	1	TIG
chr1	29562939	30579380	0.92225	PTPRU	1	TIG
chr1	29562939	31171226	0.53455	PTPRU	1	TIG
chr11	72193126	72284588	0.9463	NA	0	Zero-PCG
chr1	26946908	27019287	0.94624	NA	0	Zero-PCG
chr1	183624793	183885305	0.94603	NA	0	Zero-PCG
chr9	106939476	107148945	0.94568	NA	0	Zero-PCG
chr10	94840199	95048998	0.94566	NA	0	Zero-PCG
chr1	29585909	31211114	0.40828	MATN1	1	TIG
chr19	4730893	4791280	0.94539	NA	0	Zero-PCG
chr1	37169475	37486575	0.94512	NA	0	Zero-PCG
chr1	37115994	37494714	0.94507	NA	0	Zero-PCG
chr10	99674677	99790307	0.94501	NA	0	Zero-PCG
chr7	85519590	86099202	0.94485	NA	0	Zero-PCG
chr5	139251917	139348586	0.94429	NA	0	Zero-PCG
chr7	155608008	156266374	0.94317	NA	0	Zero-PCG
chr7	25299260	25608699	0.9421	NA	0	Zero-PCG
chr17	29885869	30169758	0.94183	NA	0	Zero-PCG
chr15	101203438	101409951	0.94135	NA	0	Zero-PCG
chr16	24082378	24264626	0.94133	NA	0	Zero-PCG
chr1	48570945	48669392	0.94125	NA	0	Zero-PCG
chr15	89979814	90016207	0.94085	NA	0	Zero-PCG
chr4	154712299	154945650	0.94074	NA	0	Zero-PCG
chr2	71772993	72017178	0.94019	NA	0	Zero-PCG
chr11	130895105	131544048	0.93994	NA	0	Zero-PCG
chr1	39052678	39284016	0.93943	NA	0	Zero-PCG
chr6	105932536	106520657	0.93866	NA	0	Zero-PCG
chr4	9900350	10017015	0.93856	NA	0	Zero-PCG
chr3	49600844	49709326	0.93844	NA	0	Zero-PCG
chr12	118873839	119278613	0.93812	NA	0	Zero-PCG
chr2	45241181	45722027	0.93807	NA	0	Zero-PCG
chr1	47981201	48176353	0.93716	NA	0	Zero-PCG
chr8	18769887	19125331	0.93713	NA	0	Zero-PCG
chr2	20652319	20792819	0.93711	NA	0	Zero-PCG
chr9	96444602	96715690	0.93681	NA	0	Zero-PCG
chr1	157163593	157459642	0.93665	NA	0	Zero-PCG
chr3	126471239	126679303	0.93633	NA	0	Zero-PCG
chr16	22910315	22960304	0.93604	NA	0	Zero-PCG
chr10	91553594	92353111	0.93598	NA	0	Zero-PCG
chr8	120886378	121076152	0.93542	NA	0	Zero-PCG
chr17	65383261	65626341	0.93393	NA	0	Zero-PCG
chr9	92234006	92864993	0.93366	NA	0	Zero-PCG
chr11	129245884	129566376	0.93339	NA	0	Zero-PCG
chr14	24135279	24380213	0.93299	NA	0	Zero-PCG
chr10	102321698	102489766	0.93296	NA	0	Zero-PCG
chr16	76702407	77205846	0.93288	NA	0	Zero-PCG
chr5	158871560	159343678	0.93251	NA	0	Zero-PCG
chr8	90265679	90629660	0.93223	NA	0	Zero-PCG
chr6	39948989	40276628	0.93208	NA	0	Zero-PCG
chr4	88954642	89133319	0.93166	NA	0	Zero-PCG
chr3	134032196	134077528	0.9308	NA	0	Zero-PCG
chr11	130907932	131450212	0.93064	NA	0	Zero-PCG
chr6	43741129	43919469	0.92987	NA	0	Zero-PCG
chr5	169862160	170031166	0.92981	NA	0	Zero-PCG
chr3	14316876	14434267	0.92968	NA	0	Zero-PCG
chr16	24329981	24516506	0.92929	NA	0	Zero-PCG
chr4	78161825	78230214	0.92912	NA	0	Zero-PCG
chr4	81282565	81911291	0.92901	NA	0	Zero-PCG
chr16	9349997	10231322	0.92893	NA	0	Zero-PCG
chr11	130934102	131278295	0.92888	NA	0	Zero-PCG
chr12	5293526	5538228	0.92869	NA	0	Zero-PCG
chr5	31855134	32077381	0.92805	NA	0	Zero-PCG
chr11	122086292	122376657	0.92797	NA	0	Zero-PCG
chr5	177707132	177978277	0.9277	NA	0	Zero-PCG
chr12	3323627	3384802	0.92767	NA	0	Zero-PCG
chr11	17782095	18001505	0.92765	NA	0	Zero-PCG
chr2	19577677	20051085	0.92722	NA	0	Zero-PCG
chr4	8322034	8408839	0.92703	NA	0	Zero-PCG
chr11	46410816	46559578	0.92693	NA	0	Zero-PCG
chr4	78161825	78279687	0.9269	NA	0	Zero-PCG
chr15	101466334	101548793	0.92674	NA	0	Zero-PCG
chr9	36873456	36974973	0.92661	NA	0	Zero-PCG
chr6	167631440	167702335	0.92572	NA	0	Zero-PCG
chr17	2731893	2916459	0.92567	NA	0	Zero-PCG
chr2	149683978	149816580	0.92506	NA	0	Zero-PCG
chr17	32992861	33220314	0.92503	NA	0	Zero-PCG
chr1	29738437	30584506	0.92476	NA	0	Zero-PCG
chr14	68400882	69230336	0.92471	NA	0	Zero-PCG
chr19	4730893	4777198	0.92463	NA	0	Zero-PCG
chr13	76450709	77047882	0.92454	NA	0	Zero-PCG
chr3	52048301	52079495	0.92385	NA	0	Zero-PCG
chr4	174458046	175131699	0.92367	NA	0	Zero-PCG
chr1	228827874	229393966	0.92279	NA	0	Zero-PCG
chr5	146026118	146345810	0.92228	NA	0	Zero-PCG
chr1	31192236	31384404	0.86336	LAPTM5,MATN1,SDC3	3	Non-TIG
chr1	31192236	31274764	0.10709	LAPTM5,MATN1	2	Non-TIG
chr1	31192236	31255356	0.96992	LAPTM5,MATN1	2	Non-TIG
chr1	31192236	31234947	0.6547	LAPTM5,MATN1	2	Non-TIG
chr1	31210796	31384404	0.35763	LAPTM5,SDC3	2	Non-TIG
chr1	31234729	31384404	0.77773	SDC3	1	TIG
chr8	98905596	99049669	0.92214	NA	0	Zero-PCG
chr1	31252609	31384404	0.99658	SDC3	1	TIG
chr1	31252609	31402618	0.73597	SDC3	1	TIG
chr1	31274745	31402618	0.89332	SDC3	1	TIG
chr1	31274745	31384404	0.99971	SDC3	1	TIG
chr4	21509063	21770205	0.92126	NA	0	Zero-PCG
chr2	47798147	47982872	0.92067	NA	0	Zero-PCG
chr1	31318804	31384404	0.37541	SDC3	1	TIG
chr18	3454869	3594433	0.92043	NA	0	Zero-PCG
chr1	32135609	32191091	0.49842	COL16A1	1	TIG
chr1	32135609	32211418	0.89826	COL16A1	1	TIG
chr1	32135609	32255367	0.72141	BAI2,COL16A1	2	Non-TIG
chr1	32173532	32255367	0.39361	BAI2	1	TIG
chr1	228827874	229363400	0.92025	NA	0	Zero-PCG
chr1	32281717	32429891	0.86657	PTP4A2	1	TIG
chr1	32281717	32405614	0.04491	PTP4A2	1	TIG
chr1	32670977	32782513	0.28035	DCDC2B,EIF3I,FAM167B,HDAC1,IQCC,LCK,TMEM234	7	Non-TIG
chr1	32681392	32817097	0.64925	EIF3I,FAM167B,HDAC1,LCK,MARCKSL1,TMEM234	6	Non-TIG
chr1	32866600	33177948	0.26616	RBBP4,SYNC,ZBTB8A,ZBTB8B,ZBTB8OS	5	Non-TIG
chr1	32879730	33085891	0.21358	ZBTB8A,ZBTB8B	2	Non-TIG
chr1	32879730	33220384	0.01301	RBBP4,SYNC,ZBTB8A,ZBTB8B,ZBTB8OS	5	Non-TIG
chr1	33177929	33238791	0.8628	KIAA1522	1	TIG
chr1	33207149	33238791	0.39764	KIAA1522	1	TIG
chr1	33342415	33521408	0.35107	AK2,HPCA,RNF19B,TMEM54	4	Non-TIG
chr1	33390387	33521408	0.83368	AK2,RNF19B	2	Non-TIG
chr1	33390387	33473146	0.83714	RNF19B	1	TIG
chr1	33390387	33552149	0.87761	ADC,AK2,RNF19B	3	Non-TIG
chr1	33585530	33921619	0.91242	A3GALT2,PHC2,TRIM62,ZNF362	4	Non-TIG
chr1	33603597	33833559	0.59255	A3GALT2,TRIM62,ZNF362	3	Non-TIG
chr1	33613693	33764804	0.13303	TRIM62,ZNF362	2	Non-TIG
chr1	33761257	33833559	0.82353	A3GALT2	1	TIG
chr1	33761257	33936273	0.56904	A3GALT2,PHC2	2	Non-TIG
chr1	33833540	34078675	0.21994	PHC2,ZSCAN20	2	Non-TIG
chr1	33833540	33921619	0.77896	PHC2	1	TIG
chr1	34078656	35063706	0.06038	C1orf94,CSMD2,HMGB4	3	Non-TIG
chr1	34078656	35225666	0.08039	C1orf94,CSMD2,GJB4,GJB5,HMGB4	5	Non-TIG
chr1	34100616	34926034	0.06092	C1orf94,CSMD2,HMGB4	3	Non-TIG
chr1	34100616	35225666	0.64369	C1orf94,CSMD2,GJB4,GJB5,HMGB4	5	Non-TIG
chr1	34100616	35063706	0.32713	C1orf94,CSMD2,HMGB4	3	Non-TIG
chr1	34120059	35063706	0.26555	C1orf94,CSMD2,HMGB4	3	Non-TIG
chr1	34189963	35063706	0.66866	C1orf94,CSMD2,HMGB4	3	Non-TIG
chr1	34189963	34885760	0.44189	C1orf94,CSMD2,HMGB4	3	Non-TIG
chr1	34189963	35162179	0.50521	C1orf94,CSMD2,HMGB4	3	Non-TIG
chr1	34201250	35162179	0.12074	C1orf94,CSMD2,HMGB4	3	Non-TIG
chr1	154745287	154836729	0.91991	NA	0	Zero-PCG
chr11	19332662	19579419	0.91977	NA	0	Zero-PCG
chr1	29706170	30176812	0.91974	NA	0	Zero-PCG
chr1	35252226	35318745	0.83937	GJA4	1	TIG
chr1	35625712	35910095	0.62082	SFPQ,ZMYM4	2	Non-TIG
chr1	35667650	35910095	0.25521	ZMYM4	1	TIG
chr1	35667650	35764340	0.66279	ZMYM4	1	TIG
chr1	35686557	35764340	0.03731	ZMYM4	1	TIG
chr1	35909710	36024868	0.63861	KIAA0319L,NCDN	2	Non-TIG
chr1	36024589	36240626	0.27608	C1orf216,CLSPN,PSMB2,TFAP2E	4	Non-TIG
chr1	36030413	36168339	0.58301	PSMB2,TFAP2E	2	Non-TIG
chr1	36030413	36181278	0.99901	PSMB2,TFAP2E	2	Non-TIG
chr1	36081101	36181278	0.78815	PSMB2	1	TIG
chr1	30308711	30560702	0.91969	NA	0	Zero-PCG
chr1	36562587	36600517	0.46831	COL8A2	1	TIG
chr1	36615004	36751255	0.72879	MAP7D1,THRAP3,TRAPPC3	3	Non-TIG
chr1	36615004	36644900	0.41434	MAP7D1,TRAPPC3	2	Non-TIG
chr1	36653934	36765668	0.63583	THRAP3	1	TIG
chr1	36771822	36886606	0.02105	EVA1B,LSM10,SH3D21,STK40	4	Non-TIG
chr1	36808474	36886606	0.91076	LSM10,STK40	2	Non-TIG
chr1	36982123	37900083	0.51742	GRIK3	1	TIG
chr1	36982123	37953646	0.43013	GRIK3,ZC3H12A	2	Non-TIG
chr1	36994175	37522235	0.42455	GRIK3	1	TIG
chr1	36994175	37920630	0.69723	GRIK3	1	TIG
chr1	37008475	37980413	0.07059	GRIK3,ZC3H12A	2	Non-TIG
chr1	37008475	37857011	0.72264	GRIK3	1	TIG
chr1	37008475	37789575	0.15269	GRIK3	1	TIG
chr1	37008475	37736536	0.05118	GRIK3	1	TIG
chr7	142038621	142255898	0.91958	NA	0	Zero-PCG
chr1	37019601	37504151	0.53105	GRIK3	1	TIG
chr1	37019601	37551425	0.62499	GRIK3	1	TIG
chr1	37019601	37920630	0.34321	GRIK3	1	TIG
chr1	37041840	37900083	0.89099	GRIK3	1	TIG
chr5	146001788	146345810	0.91942	NA	0	Zero-PCG
chr1	37041840	37808660	0.3639	GRIK3	1	TIG
chr1	37041840	37920630	0.25661	GRIK3	1	TIG
chr1	37041840	37953646	0.03479	GRIK3,ZC3H12A	2	Non-TIG
chr19	13700219	13832397	0.91939	NA	0	Zero-PCG
chr1	37056843	37551425	0.74637	GRIK3	1	TIG
chr1	37056843	37736536	0.79515	GRIK3	1	TIG
chr2	69252952	69534697	0.91848	NA	0	Zero-PCG
chr1	37062241	37522235	0.72104	GRIK3	1	TIG
chr1	37062241	37643063	0.27804	GRIK3	1	TIG
chr1	37062241	37774766	0.65387	GRIK3	1	TIG
chr1	37062241	37900083	0.79753	GRIK3	1	TIG
chr1	37062241	37808660	0.7729	GRIK3	1	TIG
chr1	37075033	37869114	0.67842	GRIK3	1	TIG
chr8	142736892	143070377	0.91752	NA	0	Zero-PCG
chr8	53025124	53191470	0.91688	NA	0	Zero-PCG
chr1	41796521	41861062	0.91611	NA	0	Zero-PCG
chr1	37115994	37774766	0.16878	GRIK3	1	TIG
chr1	37115994	37808660	0.46305	GRIK3	1	TIG
chr9	127554836	127603019	0.91565	NA	0	Zero-PCG
chr19	4576185	4636438	0.91541	NA	0	Zero-PCG
chr20	36037622	36130648	0.91525	NA	0	Zero-PCG
chr1	37169475	37900083	0.18516	GRIK3	1	TIG
chr1	37169475	37789575	0.31757	GRIK3	1	TIG
chr1	224888843	225039379	0.91488	NA	0	Zero-PCG
chr1	37197484	37789575	0.40911	GRIK3	1	TIG
chr4	8689827	8858122	0.91458	NA	0	Zero-PCG
chr1	37494695	37789575	0.21799	GRIK3	1	TIG
chr1	37494695	37900083	0.38835	GRIK3	1	TIG
chr4	16915873	17326202	0.91445	NA	0	Zero-PCG
chr7	73305626	73386522	0.9144	NA	0	Zero-PCG
chr22	28447906	28838772	0.91425	NA	0	Zero-PCG
chr9	101077985	101469658	0.91425	NA	0	Zero-PCG
chr5	50254881	50677016	0.91418	NA	0	Zero-PCG
chr1	38027562	38158242	0.46647	C1orf109,CDCA8,GNL2,RSPO1	4	Non-TIG
chr1	38068903	38121190	0.09626	RSPO1	1	TIG
chr1	38068903	38148245	0.93892	RSPO1	1	TIG
chr1	38087958	38121190	0.85011	RSPO1	1	TIG
chr1	38087958	38148245	0.61924	RSPO1	1	TIG
chr1	38384895	39074132	0.12157	FHL3,INPP5B,POU3F1,SF3A3,UTP11L	5	Non-TIG
chr1	38455827	38988064	0.3209	FHL3,POU3F1,UTP11L	3	Non-TIG
chr1	38492463	39284016	0.99126	POU3F1	1	TIG
chr1	38492463	39301108	0.85433	POU3F1	1	TIG
chr1	38492463	39053172	0.79085	POU3F1	1	TIG
chr1	38492463	38988064	0.96417	POU3F1	1	TIG
chr1	38492463	38722166	0.74527	POU3F1	1	TIG
chr1	38492463	39024644	0.80499	POU3F1	1	TIG
chr1	38506344	38955891	0.98766	POU3F1	1	TIG
chr1	38506344	38869548	0.65269	POU3F1	1	TIG
chr1	38506344	38826786	0.65064	POU3F1	1	TIG
chr5	31823707	32077381	0.91391	NA	0	Zero-PCG
chr1	19422830	19480028	0.91357	NA	0	Zero-PCG
chr10	59339869	59825202	0.91287	NA	0	Zero-PCG
chr9	73255287	73616904	0.91282	NA	0	Zero-PCG
chr8	132257907	132816646	0.91271	NA	0	Zero-PCG
chr7	48464334	48915112	0.91266	NA	0	Zero-PCG
chr12	117805007	118275233	0.91253	NA	0	Zero-PCG
chr17	1961972	2135427	0.91247	NA	0	Zero-PCG
chr5	141081870	141225214	0.9122	NA	0	Zero-PCG
chr11	44338364	44560212	0.91207	NA	0	Zero-PCG
chr1	201865196	201914877	0.91143	NA	0	Zero-PCG
chr10	71409997	71476906	0.91095	NA	0	Zero-PCG
chr8	30250945	30404931	0.91068	NA	0	Zero-PCG
chr12	99119642	99333649	0.91047	NA	0	Zero-PCG
chr12	5281095	5551772	0.9083	NA	0	Zero-PCG
chr17	26132439	26207239	0.90814	NA	0	Zero-PCG
chr4	140655918	140973454	0.90726	NA	0	Zero-PCG
chr20	21789865	22087147	0.90673	NA	0	Zero-PCG
chr1	39564493	39724518	0.9067	NA	0	Zero-PCG
chr1	228800312	229292984	0.90637	NA	0	Zero-PCG
chr8	22552478	22766690	0.90577	NA	0	Zero-PCG
chr3	13938232	14156284	0.9055	NA	0	Zero-PCG
chr17	6180113	6326389	0.90534	NA	0	Zero-PCG
chr1	39564493	39876970	0.42393	KIAA0754	1	TIG
chr1	39564493	39957608	0.10815	BMP8A,KIAA0754	2	Non-TIG
chr1	39564493	39973069	0.72724	BMP8A,KIAA0754	2	Non-TIG
chr7	130581326	130725602	0.90526	NA	0	Zero-PCG
chr17	48290412	48350697	0.90483	NA	0	Zero-PCG
chr1	40042528	40123899	0.27001	HEYL	1	TIG
chr1	40072025	40123899	0.77204	HEYL	1	TIG
chr1	40282651	40385361	0.9479	MYCL1,TRIT1	2	Non-TIG
chr1	40282651	40439373	0.84188	MFSD2A,MYCL1,TRIT1	3	Non-TIG
chr1	40282651	40498154	0.59862	MFSD2A,MYCL1,TRIT1	3	Non-TIG
chr1	40282651	40368095	0.63169	MYCL1,TRIT1	2	Non-TIG
chr1	40383569	40439373	0.86334	MFSD2A	1	TIG
chr1	40383569	40498154	0.626	MFSD2A	1	TIG
chr1	40550539	40776783	0.34616	PPT1,RLF,TMCO2,ZMPSTE24	4	Non-TIG
chr1	40618443	40804569	0.97697	COL9A2,RLF,TMCO2,ZMPSTE24	4	Non-TIG
chr1	40618443	40870705	0.27773	COL9A2,RLF,SMAP2,TMCO2,ZMPSTE24	5	Non-TIG
chr1	40618443	40781147	0.74925	RLF,TMCO2,ZMPSTE24	3	Non-TIG
chr1	41090743	41248686	0.59648	NFYC,RIMS3	2	Non-TIG
chr1	41240027	41316050	0.24599	KCNQ4	1	TIG
chr1	41321178	41418351	0.99025	CITED4	1	TIG
chr9	134517089	134598033	0.90475	NA	0	Zero-PCG
chr18	33336651	33530544	0.90448	NA	0	Zero-PCG
chr4	190338009	190724565	0.90363	NA	0	Zero-PCG
chr11	122164535	122376657	0.9036	NA	0	Zero-PCG
chr14	68400882	69185473	0.90357	NA	0	Zero-PCG
chr4	182064591	182449935	0.90317	NA	0	Zero-PCG
chr12	215313	262917	0.90256	NA	0	Zero-PCG
chr11	3490249	3631095	0.90243	NA	0	Zero-PCG
chr18	44789476	45275734	0.90208	NA	0	Zero-PCG
chr12	1227069	1692840	0.902	NA	0	Zero-PCG
chr1	42039769	42612720	0.16942	HIVEP3	1	TIG
chr9	97545499	97887026	0.90189	NA	0	Zero-PCG
chr15	101168184	101413477	0.9016	NA	0	Zero-PCG
chr10	43788845	43844099	0.90114	NA	0	Zero-PCG
chr1	42277824	42612720	0.23603	HIVEP3	1	TIG
chr1	42642548	43197034	0.49134	CCDC30,FOXJ3,PPCS,PPIH,RIMKLA,YBX1,ZMYND12	7	Non-TIG
chr1	42809747	43124089	0.36788	CCDC30,PPCS,PPIH,RIMKLA,ZMYND12	5	Non-TIG
chr1	43043759	43197034	0.00067	PPIH,YBX1	2	Non-TIG
chr1	43243337	43396892	0.15868	CCDC23,ERMAP,LOC100129924,ZNF691	4	Non-TIG
chr1	43243337	43540223	0.87491	CCDC23,ERMAP,LOC100129924,SLC2A1,ZNF691	5	Non-TIG
chr1	43379113	43609841	0.42412	SLC2A1	1	TIG
chr1	43388543	43540223	0.99682	SLC2A1	1	TIG
chr1	43693104	43888253	0.99757	C1orf210,CDC20,ELOVL1,MED8,MPL,SZT2,TIE1,TMEM125	8	Non-TIG
chr1	43703744	43824297	0.83555	C1orf210,MPL,TIE1,TMEM125	4	Non-TIG
chr1	43703744	43782950	0.74086	C1orf210,TIE1,TMEM125	3	Non-TIG
chr1	43751249	43782950	0.42244	C1orf210,TIE1	2	Non-TIG
chr1	43994653	44402672	0.41755	ARTN,KDM4A,PTPRF,ST3GAL3	4	Non-TIG
chr1	44172283	44400246	0.32703	ARTN,ST3GAL3	2	Non-TIG
chr1	44172283	44412458	0.27804	ARTN,ST3GAL3	2	Non-TIG
chr1	44229284	44440812	0.10631	ARTN,ATP6V0B,DPH2,IPO13	4	Non-TIG
chr1	44229284	44400246	0.95225	ARTN	1	TIG
chr11	3490249	3602547	0.90061	NA	0	Zero-PCG
chr1	44244939	44400246	0.84235	ARTN	1	TIG
chr17	32965444	33220314	0.90034	NA	0	Zero-PCG
chr1	44460636	44502434	0.80239	SLC6A9	1	TIG
chr1	44558042	45118726	0.73702	DMAP1,ERI3,KLF17,RNF220	4	Non-TIG
chr1	44569263	44683586	0.12937	DMAP1,KLF17	2	Non-TIG
chr1	44683567	45143012	0.58125	C1orf228,ERI3,RNF220,TMEM53	4	Non-TIG
chr1	44683567	45118726	0.91429	ERI3,RNF220	2	Non-TIG
chr1	44683567	45075479	0.9075	ERI3,RNF220	2	Non-TIG
chr1	44703745	45075479	0.91811	ERI3,RNF220	2	Non-TIG
chr1	44715250	45037939	0.34333	ERI3,RNF220	2	Non-TIG
chr1	44715250	45121412	0.74789	ERI3,RNF220	2	Non-TIG
chr1	44760566	45075479	0.68398	ERI3,RNF220	2	Non-TIG
chr1	44780275	45060998	0.56933	ERI3,RNF220	2	Non-TIG
chr1	44827348	45012568	0.71345	RNF220	1	TIG
chr1	44827348	45037939	0.85738	RNF220	1	TIG
chr1	44827348	45060998	0.90366	RNF220	1	TIG
chr1	44844045	45075479	0.86888	RNF220	1	TIG
chr1	44844045	45012568	0.78743	RNF220	1	TIG
chr1	44844045	44966502	0.85679	RNF220	1	TIG
chr6	33819852	34013397	0.90026	NA	0	Zero-PCG
chr1	45250348	45958993	0.16263	BEST4,BTBD19,EIF2B3,HECTD3,HPDL,MUTYH,PLK3,PTCH2,TCTEX1D4,TESK2,TOE1,UROD,ZSWIM5	13	Non-TIG
chr1	45292976	45770044	0.75345	EIF2B3,HECTD3,PTCH2,UROD,ZSWIM5	5	Non-TIG
chr1	45292976	45958993	0.39374	EIF2B3,HECTD3,HPDL,MUTYH,PTCH2,TESK2,TOE1,UROD,ZSWIM5	9	Non-TIG
chr1	45301694	45484689	0.17266	EIF2B3,HECTD3,PTCH2,UROD	4	Non-TIG
chr1	45480319	45958993	0.806	HPDL,MUTYH,TESK2,TOE1,ZSWIM5	5	Non-TIG
chr1	45480319	45800508	0.38501	HPDL,ZSWIM5	2	Non-TIG
chr1	45480319	45770044	0.99941	ZSWIM5	1	TIG
chr1	45480319	45696608	0.92637	ZSWIM5	1	TIG
chr1	45769482	45958993	0.37344	HPDL,MUTYH,TESK2,TOE1	4	Non-TIG
chr1	45800250	45958993	0.34383	MUTYH,TESK2,TOE1	3	Non-TIG
chr1	45825493	45965820	0.70181	TESK2	1	TIG
chr1	46502893	46646115	0.99848	PIK3R3,TSPAN1	2	Non-TIG
chr1	46502893	46689329	0.72521	LURAP1,PIK3R3,POMGNT1,TSPAN1	4	Non-TIG
chr1	46872182	46983199	0.30317	DMBX1	1	TIG
chr1	46908117	47019428	0.78614	DMBX1,KNCN	2	Non-TIG
chr1	46912688	47088454	0.17001	DMBX1,KNCN,MKNK1,MOB3C	4	Non-TIG
chr1	46912688	46998678	0.99933	DMBX1	1	TIG
chr2	192734178	193027355	0.90007	NA	0	Zero-PCG
chr1	46943262	46998678	0.98774	DMBX1	1	TIG
chr1	47191090	47557364	0.59688	CYP4A11,CYP4B1,CYP4X1,CYP4Z1	4	Non-TIG
chr1	47201482	47468083	0.16032	CYP4A11,CYP4B1	2	Non-TIG
chr1	47213549	47644999	0.01854	CYP4A11,CYP4A22,CYP4B1,CYP4X1,CYP4Z1	5	Non-TIG
chr1	47213549	47613037	0.48074	CYP4A11,CYP4A22,CYP4B1,CYP4X1,CYP4Z1	5	Non-TIG
chr1	47213549	47435097	0.04732	CYP4A11,CYP4B1	2	Non-TIG
chr1	47213549	47344125	0.38828	CYP4B1	1	TIG
chr1	47341707	47613037	0.0173	CYP4A11,CYP4A22,CYP4X1,CYP4Z1	4	Non-TIG
chr1	47341707	47456919	0.45316	CYP4A11	1	TIG
chr1	47341707	47557364	0.65093	CYP4A11,CYP4X1,CYP4Z1	3	Non-TIG
chr5	115911671	116283808	0.89989	NA	0	Zero-PCG
chr12	111181563	111264672	0.89986	NA	0	Zero-PCG
chr11	13986171	14254640	0.8997	NA	0	Zero-PCG
chr16	63495311	64085955	0.89946	NA	0	Zero-PCG
chr16	69830583	69964292	0.89919	NA	0	Zero-PCG
chr1	29658893	30560702	0.89882	NA	0	Zero-PCG
chr17	25981799	26087254	0.89858	NA	0	Zero-PCG
chr5	44935268	45521385	0.89847	NA	0	Zero-PCG
chr1	48221273	48527418	0.50775	TRABD2B	1	TIG
chr2	235044478	235392906	0.89799	NA	0	Zero-PCG
chr6	112098663	112318866	0.89796	NA	0	Zero-PCG
chr1	48413644	48560011	0.49516	TRABD2B	1	TIG
chr1	48450142	48527418	0.06094	TRABD2B	1	TIG
chr5	153452037	153570003	0.89786	NA	0	Zero-PCG
chr7	142038621	142273912	0.89772	NA	0	Zero-PCG
chr1	48570945	48702947	0.79991	SLC5A9	1	TIG
chr1	48702479	48996604	0.41041	SPATA6	1	TIG
chr1	48916239	50815050	0.36502	AGBL4,BEND5,ELAVL4,SPATA6	4	Non-TIG
chr1	48996585	50799425	0.39943	AGBL4,BEND5,ELAVL4	3	Non-TIG
chr1	49018275	50815050	0.54601	AGBL4,BEND5,ELAVL4	3	Non-TIG
chr1	49018275	50885326	0.5307	AGBL4,BEND5,ELAVL4	3	Non-TIG
chr20	34855430	35028543	0.8977	NA	0	Zero-PCG
chr1	49038501	49283594	0.26811	BEND5	1	TIG
chr1	49038501	50799425	0.23116	AGBL4,BEND5,ELAVL4	3	Non-TIG
chr11	33564684	33709637	0.89767	NA	0	Zero-PCG
chr1	49038501	50815050	0.86032	AGBL4,BEND5,ELAVL4	3	Non-TIG
chr1	49153820	50546781	0.11898	AGBL4,BEND5	2	Non-TIG
chr1	49162951	50815050	0.66442	AGBL4,BEND5,ELAVL4	3	Non-TIG
chr1	49283161	50815050	0.36438	AGBL4,ELAVL4	2	Non-TIG
chr1	49335289	50738271	0.66399	AGBL4,ELAVL4	2	Non-TIG
chr1	49335289	50815050	0.35222	AGBL4,ELAVL4	2	Non-TIG
chr1	49369204	50835824	0.12755	AGBL4,ELAVL4	2	Non-TIG
chr1	49369204	50815050	0.46067	AGBL4,ELAVL4	2	Non-TIG
chr1	49369204	50799425	0.45087	AGBL4,ELAVL4	2	Non-TIG
chr1	49381966	50738271	0.14257	AGBL4,ELAVL4	2	Non-TIG
chr1	49381966	50799425	0.76066	AGBL4,ELAVL4	2	Non-TIG
chr1	50834105	51169914	0.00085	DMRTA2	1	TIG
chr1	50834105	51658065	0.29716	C1orf185,CDKN2C,DMRTA2,FAF1	4	Non-TIG
chr9	122324396	122871894	0.89764	NA	0	Zero-PCG
chr1	50891393	51434195	0.89818	FAF1	1	TIG
chr1	51240620	51658065	0.6427	C1orf185,CDKN2C,FAF1	3	Non-TIG
chr1	52362488	52468378	0.69552	RAB3B	1	TIG
chr7	36513152	36710632	0.89759	NA	0	Zero-PCG
chr1	52593282	52762133	0.49971	ZFYVE9	1	TIG
chr1	52593282	52814760	0.62012	ZFYVE9	1	TIG
chr1	52607475	52796414	0.5128	ZFYVE9	1	TIG
chr1	52870576	53152096	0.76611	FAM159A,GPX7,ZCCHC11	3	Non-TIG
chr1	53308330	53656195	0.486	ECHDC2,PODN,SCP2,SLC1A7	4	Non-TIG
chr1	53387107	53647878	0.20704	ECHDC2,PODN,SCP2,SLC1A7	4	Non-TIG
chr1	53743633	53859180	0.97414	LRP8	1	TIG
chr1	53743633	53876100	0.44437	LRP8	1	TIG
chr15	100501129	100879550	0.89754	NA	0	Zero-PCG
chr1	3830071	4645735	0.89746	NA	0	Zero-PCG
chr3	9029246	9109238	0.89678	NA	0	Zero-PCG
chr17	65383261	65599595	0.89633	NA	0	Zero-PCG
chr20	2680745	2723922	0.89569	NA	0	Zero-PCG
chr11	3476246	3602547	0.89556	NA	0	Zero-PCG
chr11	123172504	123349307	0.89553	NA	0	Zero-PCG
chr22	34797390	35420227	0.89545	NA	0	Zero-PCG
chr7	30840496	30928864	0.89524	NA	0	Zero-PCG
chr5	170861512	171277784	0.89484	NA	0	Zero-PCG
chr1	54326732	54414901	0.95065	DIO1,HSPB11,LRRC42,YIPF1	4	Non-TIG
chr1	54344356	54414901	0.63006	DIO1,HSPB11,LRRC42,YIPF1	4	Non-TIG
chr1	54535908	55276514	0.63704	ACOT11,C1orf177,CDCP2,CYB5RL,FAM151A,MROH7,MRPL37,PARS2,SSBP3,TTC22,TTC4	11	Non-TIG
chr1	54587401	54965690	0.63442	CDCP2,CYB5RL,MRPL37,SSBP3	4	Non-TIG
chr1	54587401	55257776	0.84747	ACOT11,CDCP2,CYB5RL,FAM151A,MROH7,MRPL37,PARS2,SSBP3,TTC4	9	Non-TIG
chr1	54587401	55137891	0.32639	ACOT11,CDCP2,CYB5RL,FAM151A,MROH7,MRPL37,SSBP3	7	Non-TIG
chr1	54587401	54985973	0.72499	CDCP2,CYB5RL,MRPL37,SSBP3	4	Non-TIG
chr1	54591518	55008451	0.52939	CDCP2,CYB5RL,MRPL37,SSBP3	4	Non-TIG
chr1	54647545	55008451	0.63773	CYB5RL,MRPL37,SSBP3	3	Non-TIG
chr1	54647545	54985973	0.20006	CYB5RL,MRPL37,SSBP3	3	Non-TIG
chr1	54647545	54955259	0.40472	CYB5RL,MRPL37,SSBP3	3	Non-TIG
chr1	54693744	54955259	0.19034	SSBP3	1	TIG
chr1	54738626	54976616	0.17979	SSBP3	1	TIG
chr1	54738626	54955259	0.58277	SSBP3	1	TIG
chr1	54789053	54955259	0.79507	SSBP3	1	TIG
chr1	54870938	54955259	0.95402	SSBP3	1	TIG
chr1	55137872	55267388	0.41044	PARS2,TTC22,TTC4	3	Non-TIG
chr1	55404674	55501913	0.19122	BSND,TMEM61	2	Non-TIG
chr1	55410942	55487936	0.98552	BSND,TMEM61	2	Non-TIG
chr1	55410942	55448733	0.74276	TMEM61	1	TIG
chr1	55438481	55462262	0.35679	TMEM61	1	TIG
chr1	55743385	57269799	0.19373	PPAP2B,PRKAA2	2	Non-TIG
chr1	55750425	57050983	0.86545	PPAP2B	1	TIG
chr1	55750425	57175159	0.05218	PPAP2B,PRKAA2	2	Non-TIG
chr1	55750425	57286903	0.3146	C1orf168,PPAP2B,PRKAA2	3	Non-TIG
chr1	55803966	57110935	0.26611	PPAP2B	1	TIG
chr1	55841508	57224014	0.58801	PPAP2B,PRKAA2	2	Non-TIG
chr1	55841508	57045579	0.80409	PPAP2B	1	TIG
chr5	124685201	125162294	0.89476	NA	0	Zero-PCG
chr8	27182107	27283915	0.89457	NA	0	Zero-PCG
chr1	55890892	57175159	0.20413	PPAP2B,PRKAA2	2	Non-TIG
chr2	89412113	90126849	0.89428	NA	0	Zero-PCG
chr1	55890892	57045579	0.31295	PPAP2B	1	TIG
chr16	82297293	82655851	0.89364	NA	0	Zero-PCG
chr1	55944459	57050983	0.50182	PPAP2B	1	TIG
chr1	56326985	57050983	0.96259	PPAP2B	1	TIG
chr1	56333695	57175159	0.79734	PPAP2B,PRKAA2	2	Non-TIG
chr1	56359029	57045579	0.61449	PPAP2B	1	TIG
chr1	56614236	57045579	0.56041	PPAP2B	1	TIG
chr1	56655575	57045579	0.60615	PPAP2B	1	TIG
chr1	56874752	57045579	0.36815	PPAP2B	1	TIG
chr1	56900404	57045579	0.18502	PPAP2B	1	TIG
chr1	57297731	57434119	0.78842	C8A,C8B	2	Non-TIG
chr1	57297731	58717685	0.17987	C8A,C8B,DAB1	3	Non-TIG
chr20	46483675	47237715	0.89358	NA	0	Zero-PCG
chr1	57538481	58898869	0.22358	DAB1	1	TIG
chr5	176124491	176212998	0.89353	NA	0	Zero-PCG
chr1	57890364	59012808	0.26234	DAB1,OMA1	2	Non-TIG
chr10	78071667	78765404	0.89299	NA	0	Zero-PCG
chr1	58981379	60246119	0.66736	FGGY,JUN,MYSM1,OMA1,TACSTD2	5	Non-TIG
chr1	58981379	60225322	0.53277	FGGY,JUN,MYSM1,OMA1,TACSTD2	5	Non-TIG
chr1	59012342	60184242	0.77803	FGGY,JUN,MYSM1,OMA1,TACSTD2	5	Non-TIG
chr1	59012342	60225322	0.03211	FGGY,JUN,MYSM1,OMA1,TACSTD2	5	Non-TIG
chr1	59118443	60246119	0.28898	FGGY,JUN,MYSM1	3	Non-TIG
chr1	59118443	60225322	0.51315	FGGY,JUN,MYSM1	3	Non-TIG
chr1	59118443	60165357	0.51897	FGGY,JUN,MYSM1	3	Non-TIG
chr1	59165732	60246119	0.66076	FGGY,JUN,MYSM1	3	Non-TIG
chr1	59165732	60225322	0.85965	FGGY,JUN,MYSM1	3	Non-TIG
chr1	59165732	60184242	0.86083	FGGY,JUN,MYSM1	3	Non-TIG
chr1	59165732	60165357	0.68863	FGGY,JUN,MYSM1	3	Non-TIG
chr1	59165732	60132041	0.64201	FGGY,JUN,MYSM1	3	Non-TIG
chr1	59205707	60246119	0.75433	FGGY,JUN	2	Non-TIG
chr1	59205707	60225322	0.94707	FGGY,JUN	2	Non-TIG
chr1	59205707	60184242	0.96115	FGGY,JUN	2	Non-TIG
chr1	59205707	60165357	0.97732	FGGY,JUN	2	Non-TIG
chr1	59205707	60132041	0.47766	FGGY,JUN	2	Non-TIG
chr1	59235105	60132041	0.29304	FGGY,JUN	2	Non-TIG
chr1	59235105	60184242	0.98843	FGGY,JUN	2	Non-TIG
chr1	59247463	59573948	0.46917	JUN	1	TIG
chr1	59247463	60246119	0.62573	FGGY,JUN	2	Non-TIG
chr1	59247463	60165357	0.95976	FGGY,JUN	2	Non-TIG
chr1	59247463	60225322	0.90285	FGGY,JUN	2	Non-TIG
chr1	59250802	60132041	0.84793	FGGY	1	TIG
chr5	163439998	163902721	0.89297	NA	0	Zero-PCG
chr8	30085316	30239961	0.89191	NA	0	Zero-PCG
chr1	59270642	60165357	0.43497	FGGY	1	TIG
chr1	59270642	60246119	0.21166	FGGY	1	TIG
chr1	59270642	60184242	0.69094	FGGY	1	TIG
chr1	59270642	60132041	0.1555	FGGY	1	TIG
chr1	53951302	54150278	0.89187	NA	0	Zero-PCG
chr3	168867024	169387328	0.89153	NA	0	Zero-PCG
chr1	59281798	60225322	0.20137	FGGY	1	TIG
chr1	59307329	60184242	0.82758	FGGY	1	TIG
chr1	59307329	60165357	0.16512	FGGY	1	TIG
chr1	59307329	60132041	0.19656	FGGY	1	TIG
chr1	59416635	60184242	0.21863	FGGY	1	TIG
chr1	59416635	60165357	0.38287	FGGY	1	TIG
chr1	59416635	60132041	0.38471	FGGY	1	TIG
chr1	59482188	60184242	0.60321	FGGY	1	TIG
chr1	59493171	60225322	0.17717	FGGY	1	TIG
chr1	59512439	60165357	0.16848	FGGY	1	TIG
chr1	59755671	60132041	0.36275	FGGY	1	TIG
chr1	59755671	60184242	0.55768	FGGY	1	TIG
chr1	59755671	60165357	0.25687	FGGY	1	TIG
chr1	60366353	60413417	0.4107	CYP2J2	1	TIG
chr1	60437222	60595860	0.32441	C1orf87	1	TIG
chr1	60442659	62054533	0.17693	C1orf87,NFIA	2	Non-TIG
chr17	29852539	30169758	0.89119	NA	0	Zero-PCG
chr10	13829731	14074628	0.89107	NA	0	Zero-PCG
chr1	61314437	61901959	0.41186	NFIA	1	TIG
chr1	61444596	61901959	0.31749	NFIA	1	TIG
chr1	61515726	61804230	0.06447	NFIA	1	TIG
chr1	61545638	61804230	0.28813	NFIA	1	TIG
chr1	61545638	61901959	0.58005	NFIA	1	TIG
chr1	61545638	62054533	0.19115	NFIA	1	TIG
chr1	11919397	11954189	0.89094	NA	0	Zero-PCG
chr1	62601600	62873281	0.59052	KANK4,L1TD1	2	Non-TIG
chr1	62610090	62857480	0.10596	KANK4,L1TD1	2	Non-TIG
chr1	62641425	62857480	0.89887	KANK4,L1TD1	2	Non-TIG
chr1	62641425	62873281	0.90088	KANK4,L1TD1	2	Non-TIG
chr1	62641425	62836822	0.41199	KANK4,L1TD1	2	Non-TIG
chr1	62946951	63212800	0.55584	ANGPTL3,DOCK7	2	Non-TIG
chr1	62974021	63212800	0.57355	ANGPTL3,DOCK7	2	Non-TIG
chr1	62996144	63153677	0.27381	ANGPTL3	1	TIG
chr1	62996144	63212800	0.76136	ANGPTL3,DOCK7	2	Non-TIG
chr1	63429042	63907695	0.01745	ALG6,FOXD3	2	Non-TIG
chr1	63429042	63920324	0.44114	ALG6,FOXD3	2	Non-TIG
chr1	63470728	63907695	0.63105	ALG6,FOXD3	2	Non-TIG
chr1	63539767	63907695	0.2029	ALG6,FOXD3	2	Non-TIG
chr1	64023245	64675236	0.16979	PGM1,ROR1,UBE2U	3	Non-TIG
chr1	64041108	64708869	0.126	PGM1,ROR1,UBE2U	3	Non-TIG
chr1	64067154	64630132	0.15267	ROR1	1	TIG
chr1	64067154	64708869	0.80004	ROR1,UBE2U	2	Non-TIG
chr1	64081679	64708869	0.96174	ROR1,UBE2U	2	Non-TIG
chr1	64081679	64675236	0.55517	ROR1,UBE2U	2	Non-TIG
chr1	64081679	64630132	0.4731	ROR1	1	TIG
chr1	64128378	64630132	0.62189	ROR1	1	TIG
chr1	64128378	64675236	0.16063	ROR1,UBE2U	2	Non-TIG
chr1	64128378	64718242	0.94926	ROR1,UBE2U	2	Non-TIG
chr1	64128378	64734937	0.55755	ROR1,UBE2U	2	Non-TIG
chr1	64128378	64602968	0.70055	ROR1	1	TIG
chr1	64140251	64479486	0.21309	ROR1	1	TIG
chr1	64140251	64602968	0.83991	ROR1	1	TIG
chr1	64140251	64630132	0.88271	ROR1	1	TIG
chr1	64140251	64675236	0.89513	ROR1,UBE2U	2	Non-TIG
chr1	64140251	64708869	0.98114	ROR1,UBE2U	2	Non-TIG
chr1	64157770	64386670	0.43382	ROR1	1	TIG
chr1	64157770	64527411	0.12948	ROR1	1	TIG
chr10	86112179	86297376	0.8907	NA	0	Zero-PCG
chr11	117314099	117492363	0.89048	NA	0	Zero-PCG
chr1	64734918	65141629	0.78489	CACHD1	1	TIG
chr1	64844616	65290062	0.07826	CACHD1,RAVER2	2	Non-TIG
chr1	64844616	65129583	0.19779	CACHD1	1	TIG
chr12	97380907	97798517	0.89046	NA	0	Zero-PCG
chr1	65681209	66153555	0.53901	DNAJC6,LEPR,LEPROT	3	Non-TIG
chr1	65701584	65896986	0.27322	DNAJC6,LEPR,LEPROT	3	Non-TIG
chr1	65701584	66153555	0.22301	DNAJC6,LEPR,LEPROT	3	Non-TIG
chr1	65720199	66153555	0.20193	DNAJC6,LEPR,LEPROT	3	Non-TIG
chr1	65731225	65896986	0.01825	LEPR,LEPROT	2	Non-TIG
chr2	110074447	110253029	0.89014	NA	0	Zero-PCG
chr1	66183588	66719376	0.10901	PDE4B	1	TIG
chr1	66424707	66708564	0.9385	PDE4B	1	TIG
chr1	66424707	66918237	0.23637	PDE4B	1	TIG
chr6	108891786	109103959	0.89	NA	0	Zero-PCG
chr1	67461914	67592446	0.1466	SLC35D1	1	TIG
chr1	67461914	67615303	0.85385	C1orf141,SLC35D1	2	Non-TIG
chr1	67699856	67966321	0.91394	IL12RB2,SERBP1	2	Non-TIG
chr1	67813547	67966321	0.95779	SERBP1	1	TIG
chr1	68018182	68226134	0.956	GADD45A	1	TIG
chr1	68315910	68517562	0.45692	DIRAS3	1	TIG
chr2	233994034	234108724	0.88992	NA	0	Zero-PCG
chr1	68582514	68786973	0.68868	WLS	1	TIG
chr1	68582514	68909092	0.19834	WLS	1	TIG
chr1	68582514	68812081	0.99174	WLS	1	TIG
chr1	68628661	68786973	0.53463	WLS	1	TIG
chr1	68628661	68808626	0.93013	WLS	1	TIG
chr5	146001788	146327102	0.88948	NA	0	Zero-PCG
chr1	68914072	70166974	0.55464	DEPDC1,RPE65	2	Non-TIG
chr1	68920237	70203470	0.00794	DEPDC1	1	TIG
chr8	22635663	22766690	0.88917	NA	0	Zero-PCG
chr1	245319732	245544637	0.88907	NA	0	Zero-PCG
chr9	36407213	36556025	0.88883	NA	0	Zero-PCG
chr17	31616157	31849983	0.88877	NA	0	Zero-PCG
chr10	105365422	105426094	0.88864	NA	0	Zero-PCG
chr9	135286478	135450623	0.88811	NA	0	Zero-PCG
chr11	71350414	71446106	0.88786	NA	0	Zero-PCG
chr1	70598803	70953944	0.8118	ANKRD13C,CTH,HHLA3,LRRC40,SRSF11	5	Non-TIG
chr22	34810523	35420227	0.8876	NA	0	Zero-PCG
chr1	70994441	71515892	0.61617	PTGER3	1	TIG
chr1	71179993	71515892	0.20423	PTGER3	1	TIG
chr1	71210854	71515892	0.78324	PTGER3	1	TIG
chr18	38001390	39325800	0.88725	NA	0	Zero-PCG
chr8	25434433	25766412	0.88666	NA	0	Zero-PCG
chr1	74305798	75155694	0.51154	C1orf173,FPGT,FPGT-TNNI3K,LRRIQ3,TNNI3K	5	Non-TIG
chr1	75233371	75669592	0.9607	LHX8	1	TIG
chr1	75533745	75669592	0.11323	LHX8	1	TIG
chr1	75699191	76098390	0.31201	SLC44A5	1	TIG
chr1	75731557	76098390	0.24714	SLC44A5	1	TIG
chr1	76457380	77546365	0.21268	ST6GALNAC3,ST6GALNAC5	2	Non-TIG
chr1	76605981	77525979	0.34099	ST6GALNAC5	1	TIG
chr1	76605981	77592293	0.52386	ST6GALNAC5	1	TIG
chr16	27791206	27879047	0.88646	NA	0	Zero-PCG
chr1	76619980	77334436	0.48293	ST6GALNAC5	1	TIG
chr1	76619980	77367257	0.43574	ST6GALNAC5	1	TIG
chr1	76619980	77546365	0.31134	ST6GALNAC5	1	TIG
chr1	76796867	77592293	0.77717	ST6GALNAC5	1	TIG
chr1	77613931	77999575	0.3919	AK5,PIGK	2	Non-TIG
chr1	78596628	79073972	0.55843	PTGFR	1	TIG
chr1	78610909	79073972	0.83062	PTGFR	1	TIG
chr7	66302153	66360207	0.88621	NA	0	Zero-PCG
chr1	81719858	82268827	0.13554	LPHN2	1	TIG
chr11	67615277	67746828	0.88605	NA	0	Zero-PCG
chr2	119128999	119600700	0.88589	NA	0	Zero-PCG
chr2	238074190	238318880	0.88519	NA	0	Zero-PCG
chr1	84019811	85238222	0.01632	CTBS,DNASE2B,GNG5,PRKACB,RPF1,SAMD13,SSX2IP,TTLL7	8	Non-TIG
chr1	84371175	85248350	0.58472	CTBS,DNASE2B,GNG5,PRKACB,RPF1,SAMD13,SSX2IP,TTLL7	8	Non-TIG
chr1	84371175	85219425	0.62654	CTBS,DNASE2B,GNG5,PRKACB,RPF1,SAMD13,SSX2IP,TTLL7	8	Non-TIG
chr1	84371175	85070455	0.31268	CTBS,DNASE2B,GNG5,PRKACB,RPF1,SAMD13,TTLL7	7	Non-TIG
chr1	84371175	84899677	0.45167	DNASE2B,PRKACB,SAMD13,TTLL7	4	Non-TIG
chr1	84397279	85007717	0.06209	DNASE2B,GNG5,PRKACB,RPF1,SAMD13,TTLL7	6	Non-TIG
chr1	84397279	85219425	0.5572	CTBS,DNASE2B,GNG5,PRKACB,RPF1,SAMD13,SSX2IP,TTLL7	8	Non-TIG
chr1	84397279	85238222	0.60733	CTBS,DNASE2B,GNG5,PRKACB,RPF1,SAMD13,SSX2IP,TTLL7	8	Non-TIG
chr1	84397279	85359198	0.2204	CTBS,DNASE2B,GNG5,LPAR3,PRKACB,RPF1,SAMD13,SSX2IP,TTLL7	9	Non-TIG
chr1	84588663	85238222	0.01563	CTBS,DNASE2B,GNG5,RPF1,SAMD13,SSX2IP	6	Non-TIG
chr1	84689909	84899677	0.14665	DNASE2B,SAMD13	2	Non-TIG
chr1	84899658	85238222	0.23031	CTBS,GNG5,RPF1,SSX2IP	4	Non-TIG
chr1	84945022	85223289	0.12306	CTBS,GNG5,SSX2IP	3	Non-TIG
chr1	85410360	85706379	0.49412	MCOLN2,MCOLN3,SYDE2,WDR63	4	Non-TIG
chr1	85575046	85706379	0.60172	SYDE2	1	TIG
chr1	85575046	85725453	0.3515	C1orf52,SYDE2	2	Non-TIG
chr1	85773980	86160695	0.39957	CYR61,DDAH1	2	Non-TIG
chr1	85773980	86127749	0.22009	CYR61,DDAH1	2	Non-TIG
chr1	85773980	86068533	0.51761	CYR61,DDAH1	2	Non-TIG
chr1	85773980	86048397	0.52055	CYR61,DDAH1	2	Non-TIG
chr22	26570384	26715379	0.88471	NA	0	Zero-PCG
chr1	87299452	87431135	0.17388	HS2ST1,SEP15	2	Non-TIG
chr2	211528266	211898699	0.88444	NA	0	Zero-PCG
chr1	87617538	88436458	0.29851	LMO4	1	TIG
chr1	87617538	88646397	0.53511	LMO4	1	TIG
chr1	87617538	88769323	0.16937	LMO4	1	TIG
chr1	87745855	88436458	0.37825	LMO4	1	TIG
chr1	87758792	88495973	0.18045	LMO4	1	TIG
chr1	87758792	88419628	0.40478	LMO4	1	TIG
chr1	87758792	88527352	0.80966	LMO4	1	TIG
chr1	87758792	88455361	0.11529	LMO4	1	TIG
chr1	87758792	88646397	0.51101	LMO4	1	TIG
chr1	87791563	88436458	0.00534	LMO4	1	TIG
chr1	87791563	88419628	0.74749	LMO4	1	TIG
chr1	87791563	88495973	0.00444	LMO4	1	TIG
chr5	139029956	139091370	0.88427	NA	0	Zero-PCG
chr3	126471239	126701841	0.88412	NA	0	Zero-PCG
chr20	39331348	39574789	0.8838	NA	0	Zero-PCG
chr20	48626765	48687994	0.88367	NA	0	Zero-PCG
chr5	142150633	142246779	0.88347	NA	0	Zero-PCG
chr8	20292960	20855288	0.88335	NA	0	Zero-PCG
chr1	89439399	89921036	0.48365	CCBL2,GBP1,GBP2,GBP3,GBP4,GBP5,GBP6,GBP7,RBMXL1	9	Non-TIG
chr1	89449712	89899830	0.79347	CCBL2,GBP1,GBP2,GBP3,GBP4,GBP5,GBP6,GBP7,RBMXL1	9	Non-TIG
chr1	89464555	90228708	0.7321	GBP1,GBP2,GBP3,GBP4,GBP5,GBP6,GBP7,LRRC8B,LRRC8C	9	Non-TIG
chr1	89464555	89949009	0.50265	GBP1,GBP2,GBP3,GBP4,GBP5,GBP6,GBP7	7	Non-TIG
chr1	89464555	89921036	0.61475	GBP1,GBP2,GBP3,GBP4,GBP5,GBP6,GBP7	7	Non-TIG
chr1	89464555	89871389	0.22203	GBP1,GBP2,GBP3,GBP4,GBP5,GBP6,GBP7	7	Non-TIG
chr1	89464555	89824268	0.53757	GBP1,GBP2,GBP3,GBP4,GBP5,GBP7	6	Non-TIG
chr1	89512665	89899830	0.62672	GBP1,GBP2,GBP4,GBP5,GBP6,GBP7	6	Non-TIG
chr1	89551656	89824268	0.17487	GBP2,GBP4,GBP5,GBP7	4	Non-TIG
chr1	89990969	90452964	0.41367	LRRC8B,LRRC8C,LRRC8D	3	Non-TIG
chr1	90270386	90452964	0.80825	LRRC8D	1	TIG
chr11	81355456	81940760	0.88298	NA	0	Zero-PCG
chr15	91846239	92066225	0.88295	NA	0	Zero-PCG
chr3	14302818	14417056	0.88276	NA	0	Zero-PCG
chr9	3732600	4117945	0.88273	NA	0	Zero-PCG
chr1	91186965	91631879	0.87643	ZNF644	1	TIG
chr1	91186965	91614426	0.65948	ZNF644	1	TIG
chr1	91186965	91748452	0.67888	ZNF644	1	TIG
chr3	55519283	55756461	0.88268	NA	0	Zero-PCG
chr1	29839775	30584506	0.88223	NA	0	Zero-PCG
chr20	34855430	35068430	0.88212	NA	0	Zero-PCG
chr1	91710269	92393042	0.05817	CDC7,HFM1,TGFBR3	3	Non-TIG
chr1	91744403	92393042	0.74832	CDC7,HFM1,TGFBR3	3	Non-TIG
chr1	91977143	92393042	0.71396	TGFBR3	1	TIG
chr1	91995473	92418153	0.34562	BRDT,TGFBR3	2	Non-TIG
chr1	91995473	92393042	0.62215	TGFBR3	1	TIG
chr11	34216057	34377967	0.88164	NA	0	Zero-PCG
chr15	92640989	92821185	0.88159	NA	0	Zero-PCG
chr1	92083036	92393042	0.5991	TGFBR3	1	TIG
chr1	92463354	92764386	0.22625	BTBD8,C1orf146,EPHX4,KIAA1107	4	Non-TIG
chr1	92495959	92757305	0.21348	BTBD8,C1orf146,KIAA1107	3	Non-TIG
chr1	93324587	93459872	0.86323	FAM69A	1	TIG
chr1	93324587	93426814	0.58304	FAM69A	1	TIG
chr1	93903707	94310195	0.38567	BCAR3,FNBP1L	2	Non-TIG
chr1	93903707	94079323	0.05095	FNBP1L	1	TIG
chr1	94085135	94339825	0.16792	BCAR3	1	TIG
chr1	94095206	94279748	0.76985	BCAR3	1	TIG
chr1	94095206	94310195	0.94905	BCAR3	1	TIG
chr1	94110052	94279748	0.08925	BCAR3	1	TIG
chr1	94110052	94310195	0.18144	BCAR3	1	TIG
chr11	70313774	70586569	0.88017	NA	0	Zero-PCG
chr1	94511251	94801823	0.99372	ABCA4,ARHGAP29	2	Non-TIG
chr1	94527156	94706588	0.96281	ABCA4,ARHGAP29	2	Non-TIG
chr1	94947202	95271574	0.65283	F3	1	TIG
chr1	94979676	95267742	0.98846	F3	1	TIG
chr1	94993010	95065437	0.04165	F3	1	TIG
chr1	95285463	95509168	0.45821	CNN3,SLC44A3	2	Non-TIG
chr1	95320120	95509168	0.92778	CNN3	1	TIG
chr1	95391883	95509168	0.14144	CNN3	1	TIG
chr1	95774362	97308082	0.22456	PTBP2	1	TIG
chr3	117716484	118348122	0.88009	NA	0	Zero-PCG
chr1	111067261	111158572	0.87996	NA	0	Zero-PCG
chr1	96701884	97338676	0.15015	PTBP2	1	TIG
chr1	97432289	98519884	0.28169	DPYD	1	TIG
chr8	58122237	58256072	0.87984	NA	0	Zero-PCG
chr12	113915479	114170018	0.87937	NA	0	Zero-PCG
chr9	35696503	35730059	0.87909	NA	0	Zero-PCG
chr1	99260015	99646023	0.48587	LPPR5	1	TIG
chr1	99729728	100194754	0.29964	LPPR4,PALMD	2	Non-TIG
chr1	100274207	100500406	0.73883	AGL,SLC35A3	2	Non-TIG
chr1	100274207	100929669	0.18612	AGL,CDC14A,DBT,HIAT1,LRRC39,RTCA,SASS6,SLC35A3,TRMT13	9	Non-TIG
chr1	101072005	101334127	0.38434	VCAM1	1	TIG
chr1	101386833	101774982	0.34629	DPH5,S1PR1	2	Non-TIG
chr1	101393911	101754173	0.3429	DPH5,S1PR1	2	Non-TIG
chr1	101602398	101754173	0.49637	S1PR1	1	TIG
chr5	151940267	152528135	0.87899	NA	0	Zero-PCG
chr1	101985960	102640409	0.01119	OLFM3	1	TIG
chr1	102118905	102900246	0.76202	OLFM3	1	TIG
chr1	102118905	102640409	0.66862	OLFM3	1	TIG
chr1	102235265	102640409	0.24778	OLFM3	1	TIG
chr1	102285613	102657681	0.88076	OLFM3	1	TIG
chr1	102308769	102640409	0.60749	OLFM3	1	TIG
chr2	232161541	232259799	0.87854	NA	0	Zero-PCG
chr18	60683666	60985723	0.87849	NA	0	Zero-PCG
chr1	106565102	107670392	0.59848	PRMT6	1	TIG
chr1	108325007	108592714	0.50657	VAV3	1	TIG
chr1	108329926	108668350	0.99316	VAV3	1	TIG
chr1	109743913	109806557	0.02137	CELSR2,SARS	2	Non-TIG
chr1	109782045	109942188	0.52493	CELSR2,MYBPHL,PSRC1,SORT1	4	Non-TIG
chr1	109806364	109942188	0.52811	MYBPHL,PSRC1,SORT1	3	Non-TIG
chr1	109820234	109942188	0.74006	MYBPHL,PSRC1,SORT1	3	Non-TIG
chr1	109820234	109911447	0.54652	MYBPHL,PSRC1	2	Non-TIG
chr1	110033408	110075102	0.98477	AMIGO1,CYB561D1	2	Non-TIG
chr1	110089058	110173487	0.89206	AMPD2,GNAI3,GNAT2	3	Non-TIG
chr1	110089058	110527223	0.66421	AMPD2,CSF1,EPS8L3,GNAI3,GNAT2,GSTM1,GSTM2,GSTM3,GSTM4,GSTM5	10	Non-TIG
chr1	110183020	110527223	0.64438	CSF1,EPS8L3,GSTM1,GSTM2,GSTM3,GSTM4,GSTM5	7	Non-TIG
chr1	110183020	110319648	0.90096	EPS8L3,GSTM1,GSTM2,GSTM3,GSTM4,GSTM5	6	Non-TIG
chr1	110183020	110261293	0.46652	GSTM1,GSTM2,GSTM4,GSTM5	4	Non-TIG
chr1	110316469	110466240	0.67874	CSF1	1	TIG
chr1	110316469	110527223	0.99631	CSF1	1	TIG
chr1	110331624	110554425	0.48213	AHCYL1,CSF1	2	Non-TIG
chr1	110331624	110527223	0.97045	CSF1	1	TIG
chr1	110331624	110466240	0.95666	CSF1	1	TIG
chr3	50712926	50900010	0.87819	NA	0	Zero-PCG
chr1	21581870	21661398	0.87815	NA	0	Zero-PCG
chr1	110373643	110466240	0.28575	CSF1	1	TIG
chr1	110373643	110527223	0.10465	CSF1	1	TIG
chr1	110420246	110466240	0.25681	CSF1	1	TIG
chr7	66843358	68532595	0.87809	NA	0	Zero-PCG
chr1	110602875	110659258	0.97625	ALX3,UBL4B	2	Non-TIG
chr1	110648918	110998179	0.49479	KCNC4,LAMTOR5,PROK1,RBM15,SLC16A4,SLC6A17,UBL4B	7	Non-TIG
chr1	110691770	110998179	0.10388	KCNC4,LAMTOR5,PROK1,RBM15,SLC16A4,SLC6A17	6	Non-TIG
chr1	110716146	111010513	0.27624	KCNC4,LAMTOR5,PROK1,RBM15,SLC16A4	5	Non-TIG
chr1	110745780	110976758	0.87358	KCNC4,LAMTOR5,RBM15,SLC16A4	4	Non-TIG
chr1	110745780	110855403	0.99017	KCNC4	1	TIG
chr1	110745780	110955327	0.87066	KCNC4,LAMTOR5,RBM15,SLC16A4	4	Non-TIG
chr1	110745780	110882385	0.50615	KCNC4,RBM15	2	Non-TIG
chr1	110745780	111056261	0.00013	KCNC4,LAMTOR5,PROK1,RBM15,SLC16A4	5	Non-TIG
chr1	110745780	110998179	0.99653	KCNC4,LAMTOR5,PROK1,RBM15,SLC16A4	5	Non-TIG
chr1	110750547	110823038	0.54216	KCNC4	1	TIG
chr1	110855384	111010513	0.46687	LAMTOR5,PROK1,RBM15,SLC16A4	4	Non-TIG
chr1	110955308	110998179	0.89259	PROK1	1	TIG
chr1	110955308	111020711	0.16399	PROK1	1	TIG
chr1	111056108	111308870	0.26595	KCNA10,KCNA2,KCNA3	3	Non-TIG
chr2	110040287	110253029	0.87777	NA	0	Zero-PCG
chr5	177736330	177978277	0.87769	NA	0	Zero-PCG
chr1	111080834	111326320	0.61585	KCNA2,KCNA3	2	Non-TIG
chr1	111173555	111326320	0.99351	KCNA2,KCNA3	2	Non-TIG
chr1	111173555	111308870	0.97785	KCNA2,KCNA3	2	Non-TIG
chr1	111740007	111877232	0.60885	CHI3L2,CHIA,DENND2D	3	Non-TIG
chr1	111740007	111942624	0.63821	CHI3L2,CHIA,DENND2D,PIFO	4	Non-TIG
chr1	111765654	111984391	0.25115	CHI3L2,CHIA,OVGP1,PIFO	4	Non-TIG
chr1	111765654	111877232	0.99209	CHI3L2,CHIA	2	Non-TIG
chr1	111765654	111942624	0.89083	CHI3L2,CHIA,PIFO	3	Non-TIG
chr1	112024241	112257691	0.76841	ADORA3,RAP1A	2	Non-TIG
chr1	112024241	112298307	0.94264	ADORA3,DDX20,FAM212B,RAP1A	4	Non-TIG
chr1	112051005	112301326	0.34076	ADORA3,DDX20,FAM212B,RAP1A	4	Non-TIG
chr1	112051005	112290366	0.73319	ADORA3,FAM212B,RAP1A	3	Non-TIG
chr1	112051005	112257691	0.15659	ADORA3,RAP1A	2	Non-TIG
chr1	112051005	112199231	0.74952	ADORA3,RAP1A	2	Non-TIG
chr1	112312354	112901606	0.11948	KCND3,LOC643355	2	Non-TIG
chr1	112312354	112880160	0.3945	KCND3,LOC643355	2	Non-TIG
chr1	112337879	112880160	0.56335	KCND3,LOC643355	2	Non-TIG
chr1	112337879	112901606	0.11291	KCND3,LOC643355	2	Non-TIG
chr1	112375983	112841390	0.48215	KCND3,LOC643355	2	Non-TIG
chr1	112375983	112880160	0.435	KCND3,LOC643355	2	Non-TIG
chr1	112427556	112880160	0.62691	KCND3,LOC643355	2	Non-TIG
chr15	89899955	90039668	0.87731	NA	0	Zero-PCG
chr9	118925948	119257513	0.8771	NA	0	Zero-PCG
chr1	112933617	113243830	0.69421	CAPZA1,CTTNBP2NL,MOV10,ST7L,WNT2B	5	Non-TIG
chr1	112933617	113044848	0.18711	CTTNBP2NL,WNT2B	2	Non-TIG
chr1	112933617	113008941	0.15299	CTTNBP2NL	1	TIG
chr1	112933617	113218016	0.57238	CAPZA1,CTTNBP2NL,MOV10,ST7L,WNT2B	5	Non-TIG
chr1	113250090	113616383	0.65018	FAM19A3,LRIG2,PPM1J,SLC16A1	4	Non-TIG
chr1	113261468	113423761	0.81995	FAM19A3	1	TIG
chr1	113261468	113585669	0.05242	FAM19A3,SLC16A1	2	Non-TIG
chr1	113261468	113683323	0.30338	FAM19A3,LRIG2,SLC16A1	3	Non-TIG
chr1	113261468	113347202	0.98026	FAM19A3	1	TIG
chr1	113280290	113616383	0.24061	LRIG2,SLC16A1	2	Non-TIG
chr2	202725453	202898253	0.87702	NA	0	Zero-PCG
chr1	113351748	113585669	0.88322	SLC16A1	1	TIG
chr1	113351748	113616383	0.16028	LRIG2,SLC16A1	2	Non-TIG
chr1	113351748	114220890	0.08371	LRIG2,MAGI3,SLC16A1	3	Non-TIG
chr1	113423742	113585669	0.96412	SLC16A1	1	TIG
chr1	113423742	113616383	0.67097	LRIG2,SLC16A1	2	Non-TIG
chr1	113466764	113585669	0.24931	SLC16A1	1	TIG
chr2	72151254	72365205	0.87659	NA	0	Zero-PCG
chr1	113683304	113995924	0.34886	MAGI3	1	TIG
chr1	113683304	114220890	0.96887	MAGI3	1	TIG
chr1	113683304	114257862	0.65456	MAGI3	1	TIG
chr1	113721278	114220890	0.12183	MAGI3	1	TIG
chr1	113721278	114257862	0.11705	MAGI3	1	TIG
chr1	114447873	114472910	0.41776	DCLRE1B,HIPK1	2	Non-TIG
chr1	114521557	114825628	0.89937	OLFML3,SYT6	2	Non-TIG
chr1	114521557	114762512	0.84634	OLFML3,SYT6	2	Non-TIG
chr1	114521557	114735270	0.68147	OLFML3,SYT6	2	Non-TIG
chr1	114521557	114696679	0.73731	OLFML3,SYT6	2	Non-TIG
chr1	114521557	114661714	0.30002	OLFML3	1	TIG
chr1	114544096	114696679	0.34025	SYT6	1	TIG
chr1	114544096	114825628	0.44501	SYT6	1	TIG
chr1	114575706	114696679	0.15614	SYT6	1	TIG
chr1	115522102	115655611	0.54053	TSHB,TSPAN2	2	Non-TIG
chr1	115655592	116012499	0.58601	NGF	1	TIG
chr1	115681687	116138642	0.72	NGF	1	TIG
chr1	115681687	116050180	0.93537	NGF	1	TIG
chr1	115681687	116012499	0.99546	NGF	1	TIG
chr1	115725772	116050180	0.70688	NGF	1	TIG
chr1	115725772	116012499	0.74607	NGF	1	TIG
chr1	115818013	116012499	0.80095	NGF	1	TIG
chr1	116150949	116260344	0.32003	VANGL1	1	TIG
chr1	116150949	116307399	0.6112	VANGL1	1	TIG
chr1	116150949	116249648	0.47342	VANGL1	1	TIG
chr1	116307380	116579255	0.17645	CASQ2,NHLH2,SLC22A15	3	Non-TIG
chr1	116307380	116524219	0.12141	CASQ2,NHLH2,SLC22A15	3	Non-TIG
chr1	116350543	116524219	0.92962	NHLH2,SLC22A15	2	Non-TIG
chr1	116376612	116524219	0.82844	NHLH2,SLC22A15	2	Non-TIG
chr1	116676793	117028065	0.91025	ATP1A1	1	TIG
chr1	116676793	117042073	0.90713	ATP1A1	1	TIG
chr1	116676793	116959156	0.67321	ATP1A1	1	TIG
chr1	116711156	116959156	0.62231	ATP1A1	1	TIG
chr1	116711156	117012873	0.63273	ATP1A1	1	TIG
chr1	116711156	117042073	0.61596	ATP1A1	1	TIG
chr1	117138178	117598161	0.34667	C1orf137,CD101,CD2,IGSF3,PTGFRN	5	Non-TIG
chr1	117215215	117598161	0.67722	C1orf137,CD101,CD2,PTGFRN	4	Non-TIG
chr1	117222021	117578957	0.0366	C1orf137,CD101,CD2,PTGFRN	4	Non-TIG
chr1	117267556	117598161	0.7667	CD101,CD2,PTGFRN	3	Non-TIG
chr1	117280078	117462638	0.17089	CD2,PTGFRN	2	Non-TIG
chr1	117280078	117578957	0.32623	CD101,CD2,PTGFRN	3	Non-TIG
chr1	117280078	117598161	0.94579	CD101,CD2,PTGFRN	3	Non-TIG
chr1	117280078	117424759	0.49448	CD2	1	TIG
chr1	117306684	117578957	0.36002	CD101,PTGFRN	2	Non-TIG
chr1	117306684	117598161	0.2294	CD101,PTGFRN	2	Non-TIG
chr1	117477466	117598161	0.34907	CD101	1	TIG
chr1	117610576	117827429	0.42059	TRIM45,VTCN1	2	Non-TIG
chr1	117636675	117827429	0.28113	TRIM45,VTCN1	2	Non-TIG
chr1	117655224	117827429	0.90195	TRIM45,VTCN1	2	Non-TIG
chr1	118077792	118217504	0.24367	FAM46C	1	TIG
chr1	118077792	118253563	0.45896	FAM46C	1	TIG
chr1	118077792	118301660	0.81655	FAM46C	1	TIG
chr1	118077792	118438341	0.44138	FAM46C	1	TIG
chr1	118111810	118229328	0.08586	FAM46C	1	TIG
chr1	118693939	119551782	0.44584	SPAG17,TBX15	2	Non-TIG
chr1	118693939	119259609	0.29542	SPAG17	1	TIG
chr1	118693939	119768682	0.08959	SPAG17,TBX15,WARS2	3	Non-TIG
chr1	118693939	119829432	0.3461	SPAG17,TBX15,WARS2	3	Non-TIG
chr1	118727918	119546580	0.72537	TBX15	1	TIG
chr15	92640989	92769443	0.87632	NA	0	Zero-PCG
chr1	118766149	119546580	0.83536	TBX15	1	TIG
chr3	184135806	184259074	0.87616	NA	0	Zero-PCG
chr1	118789989	119546580	0.30066	TBX15	1	TIG
chr1	118847551	119551782	0.17866	TBX15	1	TIG
chr1	119259590	119546580	0.28711	TBX15	1	TIG
chr1	119829413	119915501	0.68497	HAO2	1	TIG
chr1	120154150	120219469	0.9561	ZNF697	1	TIG
chr1	120154150	120286892	0.58574	PHGDH,ZNF697	2	Non-TIG
chr1	120428969	120688562	0.25492	ADAM30,NOTCH2	2	Non-TIG
chr1	145421631	145457413	0.37154	TXNIP	1	TIG
chr1	145421631	145543269	0.18334	ANKRD34A,ITGA10,LIX1L,PEX11B,POLR3GL,RBM8A,TXNIP	7	Non-TIG
chr1	145455807	145524857	0.22024	ANKRD34A,LIX1L,PEX11B,POLR3GL,RBM8A	5	Non-TIG
chr1	145455807	145543269	0.73782	ANKRD34A,ITGA10,LIX1L,PEX11B,POLR3GL,RBM8A	6	Non-TIG
chr1	145474167	145533560	0.28313	ITGA10,LIX1L,PEX11B,RBM8A	4	Non-TIG
chr1	145474167	145507882	0.44006	LIX1L,RBM8A	2	Non-TIG
chr1	145524838	145589476	0.57005	ANKRD35,ITGA10,NUDT17,PIAS3	4	Non-TIG
chr1	146644269	146714781	0.14386	CHD1L,FMO5	2	Non-TIG
chr1	146963043	147113983	0.67663	BCL9	1	TIG
chr1	146963043	147138035	0.02565	BCL9	1	TIG
chr1	146963043	147099492	0.82919	BCL9	1	TIG
chr1	146987225	147099492	0.90593	BCL9	1	TIG
chr1	146987225	147113983	0.19167	BCL9	1	TIG
chr1	147172035	147365036	0.88098	GJA5	1	TIG
chr1	147195981	147365036	0.96925	GJA5	1	TIG
chr1	147195981	147313314	0.49305	GJA5	1	TIG
chr5	167541345	167646983	0.87614	NA	0	Zero-PCG
chr1	149860137	150138384	0.56014	BOLA1,MTMR11,OTUD7B,PLEKHO1,SF3B4,SV2A,VPS45	7	Non-TIG
chr1	149860137	150159753	0.22566	BOLA1,MTMR11,OTUD7B,PLEKHO1,SF3B4,SV2A,VPS45	7	Non-TIG
chr1	149899352	150141371	0.88418	MTMR11,OTUD7B,PLEKHO1,SF3B4,VPS45	5	Non-TIG
chr1	149914103	150141371	0.77768	OTUD7B,PLEKHO1,VPS45	3	Non-TIG
chr1	149933961	150022949	0.28484	OTUD7B	1	TIG
chr1	149933961	150141371	0.56383	OTUD7B,PLEKHO1,VPS45	3	Non-TIG
chr1	150045116	150159753	0.36525	PLEKHO1	1	TIG
chr1	150227924	150505526	0.06666	APH1A,C1orf51,C1orf54,CA14,ECM1,MRPS21,PRPF3,RPRD2,TARS2	9	Non-TIG
chr1	150488698	150944930	0.48897	ADAMTSL4,ARNT,CTSK,CTSS,ENSA,GOLPH3L,HORMAD1,MCL1,SETDB1	9	Non-TIG
chr1	150510228	150785951	0.40884	ADAMTSL4,CTSK,CTSS,ENSA,GOLPH3L,HORMAD1,MCL1	7	Non-TIG
chr1	150521325	150895360	0.51079	ADAMTSL4,ARNT,CTSK,CTSS,ENSA,GOLPH3L,HORMAD1,MCL1	8	Non-TIG
chr1	150532561	150595381	0.61299	MCL1	1	TIG
chr1	150532561	150968579	0.55042	ANXA9,ARNT,CERS2,CTSK,CTSS,ENSA,GOLPH3L,HORMAD1,MCL1,SETDB1	10	Non-TIG
chr1	150592354	150968579	0.30702	ANXA9,ARNT,CERS2,CTSK,CTSS,ENSA,GOLPH3L,HORMAD1,SETDB1	9	Non-TIG
chr1	151031962	151148828	0.40774	CDC42SE1,GABPB2,LYSMD1,MLLT11,SCNM1,SEMA6C,TMOD4,TNFAIP8L2,TNFAIP8L2-SCNM1	9	Non-TIG
chr1	151072443	151148828	0.48301	LYSMD1,SCNM1,SEMA6C,TMOD4,TNFAIP8L2,TNFAIP8L2-SCNM1	6	Non-TIG
chr1	151072443	151128667	0.71497	SEMA6C	1	TIG
chr1	151264910	151313534	0.67313	PI4KB	1	TIG
chr1	151507340	151809107	0.00802	CELF3,LINGO4,MRPL9,OAZ3,RIIAD1,RORC,SNX27,TDRKH,TUFT1	9	Non-TIG
chr1	151566801	151707722	0.23894	CELF3,RIIAD1,SNX27	3	Non-TIG
chr1	151665719	151809107	0.39783	CELF3,LINGO4,MRPL9,OAZ3,RIIAD1,RORC,TDRKH	7	Non-TIG
chr1	151688715	151798732	0.59693	CELF3,LINGO4,MRPL9,OAZ3,RIIAD1,TDRKH	6	Non-TIG
chr1	151707703	151809107	0.91894	LINGO4,MRPL9,OAZ3,RORC,TDRKH	5	Non-TIG
chr1	151735843	151809107	0.36278	LINGO4,MRPL9,RORC,TDRKH	4	Non-TIG
chr1	151762799	151798732	0.45052	LINGO4,TDRKH	2	Non-TIG
chr1	151861509	151976737	0.40205	S100A10,THEM4	2	Non-TIG
chr1	151906654	151976737	0.82187	S100A10	1	TIG
chr1	151940426	151976737	0.71666	S100A10	1	TIG
chr1	152020131	152158405	0.60914	RPTN,TCHH,TCHHL1	3	Non-TIG
chr1	152020131	152434250	0.75585	CRNN,FLG,FLG2,HRNR,RPTN,TCHH,TCHHL1	7	Non-TIG
chr1	152020131	153201945	0.29085	C1orf68,CRCT1,CRNN,FLG,FLG2,HRNR,IVL,KPRP,LCE1A,LCE1B,LCE1C,LCE1D,LCE1E,LCE1F,LCE2A,LCE2B,LCE2C,LCE2D,LCE3A,LCE3B,LCE3C,LCE3D,LCE3E,LCE4A,LCE5A,LCE6A,LELP1,PRR9,RPTN,SMCP,SPRR1A,SPRR1B,SPRR2A,SPRR2B,SPRR2D,SPRR2E,SPRR2F,SPRR2G,SPRR3,SPRR4,TCHH,TCHHL1	42	Non-TIG
chr1	152154970	152413540	0.12905	CRNN,FLG,FLG2,HRNR	4	Non-TIG
chr1	152161237	152434250	0.46155	CRNN,FLG,FLG2,HRNR	4	Non-TIG
chr1	152842476	153165562	0.84689	IVL,SMCP,SPRR1A,SPRR1B,SPRR2A,SPRR2B,SPRR2D,SPRR2E,SPRR2F,SPRR2G,SPRR3,SPRR4	12	Non-TIG
chr1	152850683	153195730	0.97716	IVL,LELP1,PRR9,SMCP,SPRR1A,SPRR1B,SPRR2A,SPRR2B,SPRR2D,SPRR2E,SPRR2F,SPRR2G,SPRR3,SPRR4	14	Non-TIG
chr1	152890323	153195730	0.34363	LELP1,PRR9,SPRR1A,SPRR1B,SPRR2A,SPRR2B,SPRR2D,SPRR2E,SPRR2F,SPRR2G,SPRR3,SPRR4	12	Non-TIG
chr1	152890323	153165562	0.935	SPRR1A,SPRR1B,SPRR2A,SPRR2B,SPRR2D,SPRR2E,SPRR2F,SPRR2G,SPRR3,SPRR4	10	Non-TIG
chr1	152933314	153165562	0.91985	SPRR1A,SPRR1B,SPRR2A,SPRR2B,SPRR2D,SPRR2E,SPRR2F,SPRR2G,SPRR3,SPRR4	10	Non-TIG
chr1	152933314	153195730	0.75991	LELP1,PRR9,SPRR1A,SPRR1B,SPRR2A,SPRR2B,SPRR2D,SPRR2E,SPRR2F,SPRR2G,SPRR3,SPRR4	12	Non-TIG
chr1	153325087	153377655	0.29587	S100A12,S100A8,S100A9	3	Non-TIG
chr1	153325087	153401678	0.39126	S100A12,S100A7A,S100A8,S100A9	4	Non-TIG
chr1	153325087	153467571	0.67797	S100A12,S100A7,S100A7A,S100A7L2,S100A8,S100A9	6	Non-TIG
chr1	153366725	153467571	0.3511	S100A7,S100A7A,S100A7L2	3	Non-TIG
chr1	153401305	153438794	0.81754	S100A7,S100A7L2	2	Non-TIG
chr1	153482395	153600845	0.94969	S100A13,S100A14,S100A16,S100A2,S100A3,S100A4,S100A5,S100A6	8	Non-TIG
chr1	153482395	153545288	0.90446	S100A2,S100A3,S100A4,S100A5,S100A6	5	Non-TIG
chr1	153505771	153620123	0.26248	CHTOP,S100A1,S100A13,S100A14,S100A16,S100A2,S100A3,S100A4,S100A5,S100A6	10	Non-TIG
chr1	153519522	153600845	0.76339	S100A13,S100A14,S100A16,S100A2,S100A3	5	Non-TIG
chr1	153519522	153545288	0.13244	S100A2,S100A3	2	Non-TIG
chr1	153541177	153600845	0.90742	S100A13,S100A14,S100A16	3	Non-TIG
chr1	153541177	153620123	0.30146	CHTOP,S100A1,S100A13,S100A14,S100A16	5	Non-TIG
chr1	153619852	153744578	0.23424	ILF2,INTS3,NPR1,SNAPIN	4	Non-TIG
chr1	153643527	153959394	0.17466	CREB3L4,CRTC2,DENND4B,GATAD2B,INTS3,JTB,NPR1,RAB13,SLC27A3,SLC39A1	10	Non-TIG
chr1	153650332	153701113	0.86068	INTS3,NPR1	2	Non-TIG
chr1	153650332	153722078	0.87603	INTS3,NPR1	2	Non-TIG
chr1	153650332	153744578	0.97152	INTS3,NPR1	2	Non-TIG
chr1	153744559	153950211	0.32735	CREB3L4,CRTC2,DENND4B,GATAD2B,SLC27A3,SLC39A1	6	Non-TIG
chr5	171023730	171277784	0.876	NA	0	Zero-PCG
chr1	153769866	153930825	0.69638	DENND4B,GATAD2B	2	Non-TIG
chr1	153769866	153959394	0.55817	CREB3L4,CRTC2,DENND4B,GATAD2B,JTB,RAB13,SLC39A1	7	Non-TIG
chr1	153793608	153950211	0.29037	CREB3L4,CRTC2,DENND4B,GATAD2B,SLC39A1	5	Non-TIG
chr1	153793608	153903067	0.8355	GATAD2B	1	TIG
chr1	154158735	154249593	0.45415	C1orf189,C1orf43,HAX1,UBAP2L	4	Non-TIG
chr1	154172150	154249593	0.81145	C1orf189,C1orf43,HAX1,UBAP2L	4	Non-TIG
chr1	154452259	154519341	0.67051	SHE,TDRD10	2	Non-TIG
chr1	154452259	154851157	0.0059	ADAR,CHRNB2,KCNN3,SHE,TDRD10,UBE2Q1	6	Non-TIG
chr1	154531840	154934665	0.03449	ADAR,CHRNB2,KCNN3,PBXIP1,PMVK,PYGO2	6	Non-TIG
chr1	154531840	154879434	0.46027	ADAR,CHRNB2,KCNN3	3	Non-TIG
chr1	154531840	154851157	0.66282	ADAR,CHRNB2,KCNN3	3	Non-TIG
chr1	154531840	154836729	0.31989	ADAR,CHRNB2	2	Non-TIG
chr1	154531840	154738819	0.56442	ADAR,CHRNB2	2	Non-TIG
chr13	100308546	100553055	0.87555	NA	0	Zero-PCG
chr1	154586721	154928523	0.4973	KCNN3,PMVK	2	Non-TIG
chr6	166142982	166264127	0.87541	NA	0	Zero-PCG
chr1	154636178	154909281	0.11298	KCNN3	1	TIG
chr18	45072227	45275734	0.87528	NA	0	Zero-PCG
chr1	154642112	154851157	0.9109	KCNN3	1	TIG
chr1	154668557	154885443	0.27108	KCNN3	1	TIG
chr1	154668557	154851157	0.04652	KCNN3	1	TIG
chr12	108168935	108285948	0.87496	NA	0	Zero-PCG
chr5	5141963	5419909	0.87483	NA	0	Zero-PCG
chr1	154733066	154928523	0.30929	KCNN3,PMVK	2	Non-TIG
chr1	154733066	154879434	0.5004	KCNN3	1	TIG
chr1	154733066	154851157	0.92425	KCNN3	1	TIG
chr17	1974131	2073759	0.87477	NA	0	Zero-PCG
chr9	132164755	132379935	0.87451	NA	0	Zero-PCG
chr15	92634537	92935062	0.87448	NA	0	Zero-PCG
chr1	154933931	155035325	0.70797	ADAM15,CKS1B,DCST1,DCST2,FLAD1,LENEP,PYGO2,SHC1,ZBTB7B	9	Non-TIG
chr1	154945997	154974674	0.6649	CKS1B,FLAD1,LENEP	3	Non-TIG
chr1	154971749	155025155	0.64024	ADAM15,DCST1,DCST2,ZBTB7B	4	Non-TIG
chr1	155064086	155108510	0.85343	EFNA1,SLC50A1	2	Non-TIG
chr1	155064086	155149277	0.98514	DPM3,EFNA1,KRTCAP2,SLC50A1,TRIM46	5	Non-TIG
chr1	155108304	155149277	0.47288	DPM3,KRTCAP2,TRIM46	3	Non-TIG
chr1	155196417	155561795	0.46906	ASH1L,CLK2,FAM189B,FDPS,GBA,HCN3,PKLR,RUSC1,RUSC1-AS1,SCAMP3	10	Non-TIG
chr1	155220615	155295110	0.61398	CLK2,FAM189B,FDPS,HCN3,PKLR,RUSC1,RUSC1-AS1,SCAMP3	8	Non-TIG
chr1	155246999	155277368	0.89612	HCN3,PKLR	2	Non-TIG
chr1	155246999	155561795	0.56471	ASH1L,FDPS,HCN3,PKLR,RUSC1,RUSC1-AS1	6	Non-TIG
chr1	155264884	155561795	0.0035	ASH1L,FDPS,PKLR,RUSC1,RUSC1-AS1	5	Non-TIG
chr1	155293242	155561795	0.49182	ASH1L,RUSC1,RUSC1-AS1	3	Non-TIG
chr1	155293242	155474324	0.29793	RUSC1,RUSC1-AS1	2	Non-TIG
chr1	155880642	156289591	0.07615	ARHGEF2,BGLAP,C1orf85,KIAA0907,LAMTOR2,LMNA,MEX3A,PAQR6,PMF1,PMF1-BGLAP,RAB25,RIT1,RXFP4,SEMA4A,SLC25A44,SMG5,SSR2,TMEM79,UBQLN4,VHLL	20	Non-TIG
chr1	155907868	155948740	0.21834	ARHGEF2,RXFP4	2	Non-TIG
chr1	155915701	155978458	0.44119	ARHGEF2	1	TIG
chr1	155915701	156230014	0.20164	ARHGEF2,BGLAP,LAMTOR2,LMNA,MEX3A,PAQR6,PMF1,PMF1-BGLAP,RAB25,SEMA4A,SLC25A44,SSR2,UBQLN4	13	Non-TIG
chr1	155915701	156045347	0.77482	ARHGEF2,LAMTOR2,RAB25,SSR2,UBQLN4	5	Non-TIG
chr1	155931796	155984852	0.35962	ARHGEF2	1	TIG
chr1	155948288	156036476	0.21764	LAMTOR2,RAB25,SSR2,UBQLN4	4	Non-TIG
chr1	155984664	156036476	0.32152	LAMTOR2,RAB25,SSR2,UBQLN4	4	Non-TIG
chr1	156045151	156217024	0.13108	BGLAP,LMNA,MEX3A,PMF1,PMF1-BGLAP,SEMA4A,SLC25A44	7	Non-TIG
chr1	156060668	156096047	0.99364	LMNA	1	TIG
chr1	156075001	156217024	0.64107	BGLAP,LMNA,PMF1,PMF1-BGLAP,SEMA4A,SLC25A44	6	Non-TIG
chr1	156110930	156163864	0.70795	SEMA4A,SLC25A44	2	Non-TIG
chr1	156110930	156195404	0.98237	PMF1,PMF1-BGLAP,SEMA4A,SLC25A44	4	Non-TIG
chr1	156110930	156217024	0.85932	BGLAP,PMF1,PMF1-BGLAP,SEMA4A,SLC25A44	5	Non-TIG
chr1	156142364	156195404	0.32131	PMF1,PMF1-BGLAP,SLC25A44	3	Non-TIG
chr1	156229670	156289591	0.70741	C1orf85,SMG5,TMEM79,VHLL	4	Non-TIG
chr4	3368799	3437158	0.87398	NA	0	Zero-PCG
chr1	156352926	156415799	0.99952	C1orf61	1	TIG
chr1	156389858	156415799	0.69862	C1orf61	1	TIG
chr1	156435479	156579237	0.29807	APOA1BP,GPATCH4,IQGAP3,MEF2D,TTC24	5	Non-TIG
chr1	156435479	156471421	0.37501	MEF2D	1	TIG
chr1	156435479	156554980	0.47665	IQGAP3,MEF2D,TTC24	3	Non-TIG
chr1	156449739	156519504	0.61093	MEF2D	1	TIG
chr1	156594197	156648299	0.50524	BCAN,NES	2	Non-TIG
chr1	156594197	156630014	0.82644	BCAN	1	TIG
chr1	156629995	156675932	0.35249	CRABP2,NES	2	Non-TIG
chr1	156652102	156846338	0.44371	CRABP2,HDGF,INSRR,ISG20L2,MRPL24,NTRK1,PRCC,RRNAD1,SH2D2A	9	Non-TIG
chr1	156652102	156830536	0.75574	CRABP2,HDGF,INSRR,ISG20L2,MRPL24,PRCC,RRNAD1,SH2D2A	8	Non-TIG
chr1	156652102	156717750	0.20127	CRABP2,ISG20L2,MRPL24,RRNAD1	4	Non-TIG
chr1	156652102	156696736	0.95391	CRABP2	1	TIG
chr1	156675913	156830536	0.91749	HDGF,INSRR,ISG20L2,MRPL24,PRCC,RRNAD1,SH2D2A	7	Non-TIG
chr1	156695753	156809188	0.24102	HDGF,ISG20L2,MRPL24,PRCC,RRNAD1,SH2D2A	6	Non-TIG
chr1	156695753	156830536	0.74263	HDGF,INSRR,ISG20L2,MRPL24,PRCC,RRNAD1,SH2D2A	7	Non-TIG
chr1	156767017	156830536	0.81817	INSRR,SH2D2A	2	Non-TIG
chr1	156783409	156863710	0.8247	INSRR,NTRK1,PEAR1,SH2D2A	4	Non-TIG
chr1	156783409	156846338	0.50545	INSRR,NTRK1,SH2D2A	3	Non-TIG
chr1	156783409	156814203	0.14521	SH2D2A	1	TIG
chr1	156808480	156863710	0.85559	INSRR,NTRK1,PEAR1	3	Non-TIG
chr1	156813866	156846338	0.52052	INSRR,NTRK1	2	Non-TIG
chr1	156813866	156880220	0.34787	INSRR,NTRK1,PEAR1	3	Non-TIG
chr1	156829630	156897770	0.02859	LRRC71,NTRK1,PEAR1	3	Non-TIG
chr1	156860082	156897770	0.16915	LRRC71,PEAR1	2	Non-TIG
chr1	157044204	157125998	0.27105	ETV3,ETV3L	2	Non-TIG
chr1	157060096	157106200	0.66776	ETV3L	1	TIG
chr1	157060096	157125998	0.93566	ETV3,ETV3L	2	Non-TIG
chr3	61550235	62174711	0.87389	NA	0	Zero-PCG
chr8	32411558	32964325	0.8733	NA	0	Zero-PCG
chr7	127775888	127849969	0.87325	NA	0	Zero-PCG
chr7	41281269	41736227	0.87309	NA	0	Zero-PCG
chr2	233994034	234144933	0.87237	NA	0	Zero-PCG
chr1	30881702	31171226	0.87198	NA	0	Zero-PCG
chr10	124995658	125319054	0.87189	NA	0	Zero-PCG
chr1	157933597	158094960	0.99583	KIRREL	1	TIG
chr1	157939471	158065736	0.91199	KIRREL	1	TIG
chr1	157961694	158087758	0.9273	KIRREL	1	TIG
chr1	157961694	158065736	0.99003	KIRREL	1	TIG
chr1	157961694	158005984	0.292	KIRREL	1	TIG
chr12	97380907	98396869	0.87162	NA	0	Zero-PCG
chr1	158173788	158968669	0.08809	CD1A,CD1B,CD1C,CD1E,MNDA,OR10K1,OR10K2,OR10R2,OR10T2,OR10X1,OR10Z1,OR6K2,OR6K3,OR6K6,OR6N1,OR6N2,OR6P1,OR6Y1,PYHIN1,SPTA1	20	Non-TIG
chr1	158173788	158466568	0.34268	CD1A,CD1B,CD1C,CD1E,OR10K1,OR10K2,OR10R2,OR10T2	8	Non-TIG
chr1	158173788	159059190	0.36577	AIM2,CD1A,CD1B,CD1C,CD1E,IFI16,MNDA,OR10K1,OR10K2,OR10R2,OR10T2,OR10X1,OR10Z1,OR6K2,OR6K3,OR6K6,OR6N1,OR6N2,OR6P1,OR6Y1,PYHIN1,SPTA1	22	Non-TIG
chr1	158216631	158466568	0.49594	CD1A,CD1B,CD1C,CD1E,OR10K1,OR10K2,OR10R2,OR10T2	8	Non-TIG
chr1	158466181	159026439	0.14692	IFI16,MNDA,OR10X1,OR10Z1,OR6K2,OR6K3,OR6K6,OR6N1,OR6N2,OR6P1,OR6Y1,PYHIN1,SPTA1	13	Non-TIG
chr1	158476344	159042320	0.66432	IFI16,MNDA,OR10X1,OR10Z1,OR6K2,OR6K3,OR6K6,OR6N1,OR6N2,OR6P1,OR6Y1,PYHIN1,SPTA1	13	Non-TIG
chr1	158476344	158968669	0.69809	MNDA,OR10X1,OR10Z1,OR6K2,OR6K3,OR6K6,OR6N1,OR6N2,OR6P1,OR6Y1,PYHIN1,SPTA1	12	Non-TIG
chr1	158476344	158942912	0.08467	MNDA,OR10X1,OR10Z1,OR6K2,OR6K3,OR6K6,OR6N1,OR6N2,OR6P1,OR6Y1,PYHIN1,SPTA1	12	Non-TIG
chr1	158496986	158968669	0.82834	MNDA,OR10X1,OR10Z1,OR6K2,OR6K3,OR6K6,OR6N1,OR6N2,OR6P1,OR6Y1,PYHIN1,SPTA1	12	Non-TIG
chr1	158496986	159042320	0.58208	IFI16,MNDA,OR10X1,OR10Z1,OR6K2,OR6K3,OR6K6,OR6N1,OR6N2,OR6P1,OR6Y1,PYHIN1,SPTA1	13	Non-TIG
chr1	158619111	158968669	0.20696	MNDA,OR6K2,OR6K3,OR6K6,OR6N1,OR6N2,PYHIN1,SPTA1	8	Non-TIG
chr1	158763544	159042320	0.17767	IFI16,MNDA,PYHIN1	3	Non-TIG
chr1	159102260	159184146	0.21265	CADM3,DARC	2	Non-TIG
chr1	159130718	159168204	0.71714	CADM3	1	TIG
chr1	159181503	159750635	0.52343	APCS,CRP,FCER1A,OR10J1,OR10J3,OR10J5	6	Non-TIG
chr1	159391825	159750635	0.40969	APCS,CRP,OR10J1,OR10J5	4	Non-TIG
chr1	159760291	159861582	0.38348	C1orf204,FCRL6,SLAMF8,VSIG8	4	Non-TIG
chr1	159805948	159861582	0.63778	C1orf204,VSIG8	2	Non-TIG
chr1	159906372	159977587	0.96596	IGSF9,SLAMF9	2	Non-TIG
chr1	160016647	160055594	0.56679	KCNJ10,KCNJ9	2	Non-TIG
chr1	160054044	160163067	0.01152	ATP1A2,ATP1A4,CASQ1,IGSF8	4	Non-TIG
chr1	160070942	160139080	0.57687	ATP1A2,ATP1A4	2	Non-TIG
chr1	160070942	160163067	0.2205	ATP1A2,ATP1A4,CASQ1	3	Non-TIG
chr1	160070942	160189570	0.85901	ATP1A2,ATP1A4,CASQ1,PEA15	4	Non-TIG
chr1	160095054	160221921	0.57513	ATP1A4,CASQ1,PEA15	3	Non-TIG
chr1	160095054	160189570	0.77242	ATP1A4,CASQ1,PEA15	3	Non-TIG
chr1	160132005	160163067	0.25796	CASQ1	1	TIG
chr1	160132005	160189570	0.91768	CASQ1,PEA15	2	Non-TIG
chr1	160261277	160346503	0.43536	COPA,NCSTN,NHLH1	3	Non-TIG
chr1	160398550	160520740	0.26411	SLAMF6	1	TIG
chr1	160398550	160577097	0.74973	CD84,SLAMF6	2	Non-TIG
chr1	160651478	160749981	0.29278	CD48,SLAMF7	2	Non-TIG
chr1	160651478	160912977	0.05325	CD244,CD48,ITLN1,LY9,SLAMF7	5	Non-TIG
chr1	160696777	160924200	0.69576	CD244,ITLN1,LY9,SLAMF7	4	Non-TIG
chr1	160696777	160804949	0.45252	LY9,SLAMF7	2	Non-TIG
chr1	160696777	161059365	0.51579	ARHGAP30,CD244,F11R,ITLN1,ITLN2,LY9,SLAMF7,TSTD1,USF1	9	Non-TIG
chr1	160696777	161089857	0.38479	ARHGAP30,CD244,F11R,ITLN1,ITLN2,KLHDC9,LY9,NIT1,PFDN2,PVRL4,SLAMF7,TSTD1,USF1	13	Non-TIG
chr1	160747318	160924200	0.06068	CD244,ITLN1,LY9	3	Non-TIG
chr1	160800520	160924200	0.92407	CD244,ITLN1	2	Non-TIG
chr1	160800520	160967303	0.12664	CD244,ITLN1,ITLN2	3	Non-TIG
chr1	161011220	161067605	0.28249	ARHGAP30,PVRL4,USF1	3	Non-TIG
chr1	161162465	161358785	0.89925	ADAMTS4,APOA2,C1orf192,FCER1G,MPZ,NDUFS2,NR1I3,PCP4L1,SDHC,TOMM40L	10	Non-TIG
chr1	161172185	161284967	0.83226	APOA2,FCER1G,MPZ,NR1I3,PCP4L1,SDHC,TOMM40L	7	Non-TIG
chr1	161195183	161261824	0.98159	NR1I3,PCP4L1,TOMM40L	3	Non-TIG
chr1	161195183	161337899	0.94753	C1orf192,MPZ,NR1I3,PCP4L1,SDHC,TOMM40L	6	Non-TIG
chr6	67776247	69024186	0.87146	NA	0	Zero-PCG
chr1	161228802	161344451	0.17482	C1orf192,MPZ,SDHC	3	Non-TIG
chr1	161261307	161358785	0.46243	C1orf192,MPZ,SDHC	3	Non-TIG
chr1	161454541	161720123	0.98637	DUSP12,FCGR2A,FCGR2B,FCGR2C,FCGR3A,FCGR3B,FCRLA,FCRLB,HSPA6	9	Non-TIG
chr1	161510066	161696257	0.7162	FCGR2B,FCGR2C,FCGR3A,FCGR3B,FCRLA,FCRLB	6	Non-TIG
chr1	161535989	161708729	0.6742	FCGR2B,FCGR2C,FCGR3B,FCRLA,FCRLB	5	Non-TIG
chr2	19562931	19936949	0.87141	NA	0	Zero-PCG
chr1	162006906	162362307	0.08996	C1orf111,C1orf226,NOS1AP	3	Non-TIG
chr1	162025933	162209837	0.5358	NOS1AP	1	TIG
chr1	162025933	162362307	0.92361	C1orf111,C1orf226,NOS1AP	3	Non-TIG
chr1	162025933	162426394	0.57826	C1orf111,C1orf226,NOS1AP,SH2D1B	4	Non-TIG
chr1	162025933	162270648	0.83609	NOS1AP	1	TIG
chr1	162034940	162246504	0.80726	NOS1AP	1	TIG
chr1	162034940	162327854	0.58267	NOS1AP	1	TIG
chr1	162583639	162770490	0.79563	DDR2,HSD17B7	2	Non-TIG
chr1	162817817	163144791	0.08806	C1orf110,RGS4	2	Non-TIG
chr1	162817817	163285989	0.57059	C1orf110,RGS4	2	Non-TIG
chr1	162824202	163039404	0.37931	C1orf110,RGS4	2	Non-TIG
chr1	162847592	163285989	0.39633	RGS4	1	TIG
chr1	162847592	163144791	0.48708	RGS4	1	TIG
chr1	162847592	163039404	0.65317	RGS4	1	TIG
chr1	163329116	164542131	0.19747	PBX1	1	TIG
chr1	163330949	165045506	0.70188	PBX1	1	TIG
chr22	42692734	42825126	0.87135	NA	0	Zero-PCG
chr1	163379942	164756743	0.71965	PBX1	1	TIG
chr1	163382042	164861325	0.14044	PBX1	1	TIG
chr1	163382042	164587278	0.87191	PBX1	1	TIG
chr1	163382042	165099206	0.32158	PBX1	1	TIG
chr1	163382042	165045506	0.88442	PBX1	1	TIG
chr1	163413841	164923296	0.11751	PBX1	1	TIG
chr1	163413841	165045506	0.67423	PBX1	1	TIG
chr1	163413841	165338684	0.13199	LMX1A,PBX1	2	Non-TIG
chr1	163413841	164861325	0.49669	PBX1	1	TIG
chr4	3347623	3437158	0.87133	NA	0	Zero-PCG
chr1	163498699	164542131	0.47756	PBX1	1	TIG
chr1	163498699	165045506	0.36769	PBX1	1	TIG
chr12	99780669	100013849	0.87095	NA	0	Zero-PCG
chr1	163505781	164643068	0.20359	PBX1	1	TIG
chr1	163505781	164674527	0.34298	PBX1	1	TIG
chr1	163505781	164743940	0.84966	PBX1	1	TIG
chr1	163505781	164861325	0.61566	PBX1	1	TIG
chr1	163505781	164923296	0.73532	PBX1	1	TIG
chr1	163505781	165083942	0.10393	PBX1	1	TIG
chr1	163505781	164587278	0.26344	PBX1	1	TIG
chr1	163531519	164643068	0.4137	PBX1	1	TIG
chr1	163531519	164587278	0.6968	PBX1	1	TIG
chr1	163531519	164674527	0.17046	PBX1	1	TIG
chr1	163531519	164861325	0.36355	PBX1	1	TIG
chr1	164135896	164756743	0.4744	PBX1	1	TIG
chr1	164209308	165045506	0.71465	PBX1	1	TIG
chr1	165121864	165338684	0.84618	LMX1A	1	TIG
chr1	165227344	165338684	0.54612	LMX1A	1	TIG
chr1	165373156	165562593	0.99089	LRRC52,RXRG	2	Non-TIG
chr1	165666953	165884034	0.70434	ALDH9A1,TMCO1,UCK2	3	Non-TIG
chr1	165687170	165884034	0.974	TMCO1,UCK2	2	Non-TIG
chr1	165894101	166448474	0.39575	FAM78B	1	TIG
chr1	165894101	166403257	0.87706	FAM78B	1	TIG
chr1	165912555	166403257	0.46561	FAM78B	1	TIG
chr1	165912555	166448474	0.24967	FAM78B	1	TIG
chr1	165912555	166792250	0.14532	FAM78B	1	TIG
chr1	165957569	166448474	0.19045	FAM78B	1	TIG
chr1	165957569	166792250	0.2335	FAM78B	1	TIG
chr1	166102677	166403257	0.17858	FAM78B	1	TIG
chr1	166102677	166448474	0.23714	FAM78B	1	TIG
chr1	166853713	167028578	0.94894	ILDR2,MAEL	2	Non-TIG
chr1	166853713	167411581	0.44074	DUSP27,GPA33,ILDR2,MAEL,POU2F1	5	Non-TIG
chr1	166879628	167028578	0.94026	ILDR2,MAEL	2	Non-TIG
chr1	167035804	167411581	0.93876	DUSP27,GPA33,POU2F1	3	Non-TIG
chr1	167035804	167190153	0.35399	DUSP27,GPA33,POU2F1	3	Non-TIG
chr1	167411562	167509805	0.69579	CD247	1	TIG
chr1	167525527	167657625	0.42564	RCSD1	1	TIG
chr1	168312106	168543716	0.14307	XCL2	1	TIG
chr1	168572511	169317877	0.8692	ATP1B1,DPT	2	Non-TIG
chr1	168572511	169257482	0.13191	ATP1B1,DPT	2	Non-TIG
chr1	168572511	169103721	0.57484	ATP1B1,DPT	2	Non-TIG
chr1	168572511	169078789	0.65235	ATP1B1,DPT	2	Non-TIG
chr1	168606815	169317877	0.00232	ATP1B1,DPT	2	Non-TIG
chr1	168606815	169103721	0.1396	ATP1B1,DPT	2	Non-TIG
chr1	168657076	169317877	0.45025	ATP1B1,DPT	2	Non-TIG
chr10	86134853	86297376	0.87077	NA	0	Zero-PCG
chr1	169555456	169663590	0.09469	F5,SELP	2	Non-TIG
chr1	169570341	169681593	0.79109	SELL,SELP	2	Non-TIG
chr1	169897862	170641100	0.77704	GORAB,KIFAP3,METTL11B,PRRX1	4	Non-TIG
chr1	169979653	170641100	0.2586	GORAB,KIFAP3,METTL11B,PRRX1	4	Non-TIG
chr1	171610445	171749163	0.1399	MYOC,VAMP4	2	Non-TIG
chr1	171770727	171955075	0.82375	DNM3	1	TIG
chr1	171770727	171972086	0.32559	DNM3	1	TIG
chr14	90866026	91164414	0.8706	NA	0	Zero-PCG
chr11	130934102	131414696	0.87018	NA	0	Zero-PCG
chr1	172059259	172398641	0.81698	C1orf105	1	TIG
chr1	172059259	172419247	0.00823	C1orf105,PIGC	2	Non-TIG
chr6	40296575	40504361	0.87012	NA	0	Zero-PCG
chr1	172413285	172697378	0.53201	FASLG,SUCO	2	Non-TIG
chr1	172711924	173224544	0.67751	TNFSF18,TNFSF4	2	Non-TIG
chr1	172711924	173389676	0.18662	TNFSF18,TNFSF4	2	Non-TIG
chr1	172711924	173171705	0.05611	TNFSF18	1	TIG
chr1	172795171	173171705	0.7962	TNFSF18	1	TIG
chr1	173389657	173794503	0.87923	ANKRD45,CENPL,DARS2,KLHL20,LOC730159,PRDX6,SLC9C2	7	Non-TIG
chr1	174227382	174717092	0.56696	GPR52	1	TIG
chr1	174231826	174695858	0.76152	GPR52	1	TIG
chr1	174266418	174717092	0.0506	GPR52	1	TIG
chr1	174739119	174956353	0.73581	RABGAP1L	1	TIG
chr1	175121336	175254261	0.19341	KIAA0040	1	TIG
chr1	175121336	175308200	0.70856	KIAA0040	1	TIG
chr1	175132846	175288966	0.7695	KIAA0040	1	TIG
chr1	175343114	176413673	0.00155	RFWD2,TNR	2	Non-TIG
chr1	175343114	176042881	0.78428	TNR	1	TIG
chr1	175343114	175857457	0.81642	TNR	1	TIG
chr1	175343114	175793544	0.09431	TNR	1	TIG
chr1	175343114	175714325	0.42909	TNR	1	TIG
chr1	175403587	175793544	0.01691	TNR	1	TIG
chr1	175450220	176042881	0.53663	TNR	1	TIG
chr1	175450220	175857457	0.57669	TNR	1	TIG
chr1	175450220	175727204	0.03115	TNR	1	TIG
chr18	22180061	22314353	0.8701	NA	0	Zero-PCG
chr1	176344294	176675025	0.26822	PAPPA2	1	TIG
chr1	176344294	176813233	0.05373	PAPPA2	1	TIG
chr5	72594768	72733566	0.86984	NA	0	Zero-PCG
chr1	66719018	66918237	0.86971	NA	0	Zero-PCG
chr5	169862160	170059661	0.86927	NA	0	Zero-PCG
chr1	176850307	177897665	0.87416	ASTN1,FAM5B	2	Non-TIG
chr1	176867096	177154700	0.9549	ASTN1,FAM5B	2	Non-TIG
chr1	176867096	177917694	0.20485	ASTN1,FAM5B	2	Non-TIG
chr1	176867096	177752523	0.03944	ASTN1,FAM5B	2	Non-TIG
chr1	176918364	177154700	0.7776	ASTN1,FAM5B	2	Non-TIG
chr1	176918364	177917694	0.0173	ASTN1,FAM5B	2	Non-TIG
chr1	176923452	177883023	0.08446	ASTN1,FAM5B	2	Non-TIG
chr9	132145558	132379935	0.8692	NA	0	Zero-PCG
chr6	115069259	115867048	0.86852	NA	0	Zero-PCG
chr9	133355981	133450362	0.86741	NA	0	Zero-PCG
chr1	178024426	178269244	0.13259	RASAL2	1	TIG
chr1	178024426	178159162	0.38821	RASAL2	1	TIG
chr1	178501615	178737664	0.83702	RALGPS2	1	TIG
chr1	178501615	178972441	0.97686	ANGPTL1,RALGPS2	2	Non-TIG
chr1	178501615	179048671	0.45781	ANGPTL1,FAM20B,RALGPS2	3	Non-TIG
chr7	70630731	71198454	0.86732	NA	0	Zero-PCG
chr1	178511798	178703577	0.76242	RALGPS2	1	TIG
chr1	178541829	178972441	0.03869	ANGPTL1,RALGPS2	2	Non-TIG
chr1	178737645	178972441	0.86315	ANGPTL1	1	TIG
chr1	179048337	179339084	0.35535	ABL2,AXDND1,SOAT1,TOR3A	4	Non-TIG
chr1	179074473	179339084	0.65702	ABL2,AXDND1,SOAT1	3	Non-TIG
chr1	179090405	179339084	0.52792	ABL2,AXDND1,SOAT1	3	Non-TIG
chr1	179675362	179784089	0.56917	FAM163A	1	TIG
chr1	180150126	180385346	0.60385	LHX4	1	TIG
chr12	125053216	125249116	0.86716	NA	0	Zero-PCG
chr1	228827874	229292984	0.86697	NA	0	Zero-PCG
chr1	180485132	180890048	0.41659	KIAA1614,XPR1	2	Non-TIG
chr1	180485132	181122594	0.61751	IER5,KIAA1614,MR1,STX6,XPR1	5	Non-TIG
chr1	180485132	180832520	0.48343	XPR1	1	TIG
chr1	180485132	180858870	0.70284	XPR1	1	TIG
chr1	180502811	180748144	0.5922	XPR1	1	TIG
chr1	180502811	180858870	0.09263	XPR1	1	TIG
chr1	180502811	180886790	0.10444	KIAA1614,XPR1	2	Non-TIG
chr1	180502811	180916532	0.06749	KIAA1614,XPR1	2	Non-TIG
chr1	180851233	181111808	0.61964	IER5,KIAA1614,MR1,STX6	4	Non-TIG
chr1	180916322	181135911	0.87149	IER5,MR1,STX6	3	Non-TIG
chr1	181007741	181111808	0.85731	IER5	1	TIG
chr1	181053406	181105004	0.73889	IER5	1	TIG
chr6	5471197	5730412	0.86676	NA	0	Zero-PCG
chr3	195819028	195907116	0.86665	NA	0	Zero-PCG
chr6	138750276	138838898	0.86638	NA	0	Zero-PCG
chr9	17824172	18208358	0.86636	NA	0	Zero-PCG
chr1	181448462	181645621	0.84202	CACNA1E	1	TIG
chr1	181448462	181999234	0.43419	CACNA1E	1	TIG
chr1	181448462	181906763	0.95597	CACNA1E	1	TIG
chr1	181448462	182038605	0.69568	CACNA1E,ZNF648	2	Non-TIG
chr20	46483675	46818348	0.86604	NA	0	Zero-PCG
chr11	134731387	134903879	0.86523	NA	0	Zero-PCG
chr9	96444602	96673126	0.86475	NA	0	Zero-PCG
chr20	49659188	49934956	0.86435	NA	0	Zero-PCG
chr1	38537567	38955891	0.86352	NA	0	Zero-PCG
chr3	184135806	184187346	0.86344	NA	0	Zero-PCG
chr1	15105808	15365124	0.86342	NA	0	Zero-PCG
chr1	182050149	182568824	0.54628	GLUL,RGSL1,RNASEL,TEDDM1	4	Non-TIG
chr1	182050149	182415360	0.77306	GLUL,TEDDM1	2	Non-TIG
chr1	182050149	182368576	0.98402	GLUL	1	TIG
chr1	182079911	182368576	0.7341	GLUL	1	TIG
chr1	182112476	182368576	0.93911	GLUL	1	TIG
chr1	182167296	182368576	0.34461	GLUL	1	TIG
chr1	182413668	182756014	0.84643	RGS16,RGS8,RGSL1,RNASEL	4	Non-TIG
chr1	182413668	182568824	0.40344	RGSL1,RNASEL	2	Non-TIG
chr1	182564724	182756014	0.99882	RGS16,RGS8	2	Non-TIG
chr1	182564724	182775821	0.93147	NPL,RGS16,RGS8	3	Non-TIG
chr1	182570635	182666590	0.27915	RGS16,RGS8	2	Non-TIG
chr1	182597844	182756014	0.29983	RGS8	1	TIG
chr1	183250779	183513167	0.68329	NMNAT2,SMG7	2	Non-TIG
chr1	183250779	183549863	0.74214	NMNAT2,SMG7	2	Non-TIG
chr1	183250779	183592541	0.80662	NCF2,NMNAT2,SMG7	3	Non-TIG
chr6	44443599	44598350	0.86312	NA	0	Zero-PCG
chr1	157140694	157459642	0.8629	NA	0	Zero-PCG
chr3	184186353	184231714	0.86267	NA	0	Zero-PCG
chr1	184079400	184633615	0.35647	C1orf21	1	TIG
chr1	184191880	184661052	0.50301	C1orf21	1	TIG
chr1	184191880	184633615	0.82267	C1orf21	1	TIG
chr1	184191880	184566728	0.39607	C1orf21	1	TIG
chr1	184191880	184533045	0.08288	C1orf21	1	TIG
chr1	184211600	184566728	0.35631	C1orf21	1	TIG
chr1	184211600	184633615	0.41749	C1orf21	1	TIG
chr1	184774884	184951472	0.6621	FAM129A	1	TIG
chr1	184774884	185139753	0.72486	FAM129A,RNF2,SWT1,TRMT1L	4	Non-TIG
chr1	184951453	185139753	0.11612	RNF2,SWT1,TRMT1L	3	Non-TIG
chr1	185207610	185639842	0.25903	IVNS1ABP	1	TIG
chr1	185639411	186182212	0.15491	HMCN1	1	TIG
chr1	185688229	186274305	0.59455	HMCN1,PRG4	2	Non-TIG
chr1	185688229	186214470	0.43996	HMCN1	1	TIG
chr1	185688229	186182212	0.84442	HMCN1	1	TIG
chr1	185703096	186182212	0.27145	HMCN1	1	TIG
chr1	180221940	180385346	0.86254	NA	0	Zero-PCG
chr10	129717597	129867816	0.86175	NA	0	Zero-PCG
chr3	142840287	143367763	0.86152	NA	0	Zero-PCG
chr10	94886393	95048998	0.86147	NA	0	Zero-PCG
chr5	136680105	136815724	0.86112	NA	0	Zero-PCG
chr13	25268398	25290350	0.86107	NA	0	Zero-PCG
chr1	5570111	5659168	0.86093	NA	0	Zero-PCG
chr12	6097911	6149377	0.86073	NA	0	Zero-PCG
chr1	192443388	193000733	0.14567	RGS1,RGS13,RGS2	3	Non-TIG
chr10	6244733	6448533	0.86059	NA	0	Zero-PCG
chr2	131555179	131631479	0.86037	NA	0	Zero-PCG
chr1	195909172	196630258	0.04734	CFH,KCNT2	2	Non-TIG
chr1	197490458	197893848	0.89433	C1orf53,DENND1B,LHX9	3	Non-TIG
chr1	197584288	197885273	0.81987	C1orf53,DENND1B,LHX9	3	Non-TIG
chr1	197584288	197838514	0.5848	DENND1B	1	TIG
chr1	198057307	198435175	0.31915	NEK7	1	TIG
chr7	4265975	4519232	0.86024	NA	0	Zero-PCG
chr10	100227364	100437157	0.8597	NA	0	Zero-PCG
chr10	13829731	14228478	0.85954	NA	0	Zero-PCG
chr7	1032966	1084843	0.85932	NA	0	Zero-PCG
chr1	199653975	200002834	0.36326	NR5A2	1	TIG
chr1	199653975	200249115	0.31952	NR5A2	1	TIG
chr1	199924013	200458016	0.71078	NR5A2,ZNF281	2	Non-TIG
chr1	200245684	200466311	0.9673	ZNF281	1	TIG
chr1	200276553	200458016	0.40577	ZNF281	1	TIG
chr1	200603643	200772215	0.74757	CAMSAP2,DDX59	2	Non-TIG
chr1	200941253	200995063	0.68654	KIF21B	1	TIG
chr1	200941253	201012230	0.98239	KIF21B	1	TIG
chr1	200941253	201088809	0.40416	ASCL5,CACNA1S,KIF21B	3	Non-TIG
chr1	201223852	201317726	0.71241	PKP1	1	TIG
chr1	201223852	201330960	0.85984	PKP1	1	TIG
chr4	78297961	78354740	0.85861	NA	0	Zero-PCG
chr1	201451031	201482305	0.67017	CSRP1	1	TIG
chr1	201482240	201753083	0.02308	NAV1	1	TIG
chr1	201500051	201847316	0.08758	IPO9,NAV1	2	Non-TIG
chr1	201528952	201798188	0.80135	NAV1	1	TIG
chr1	201528952	201764513	0.96703	NAV1	1	TIG
chr1	201528952	201709085	0.76648	NAV1	1	TIG
chr6	37548774	37659976	0.8585	NA	0	Zero-PCG
chr1	201673499	201753083	0.8942	NAV1	1	TIG
chr1	201708851	201753083	0.02578	NAV1	1	TIG
chr1	201845455	201914877	0.06476	SHISA4	1	TIG
chr1	201851905	201952588	0.85166	LMOD1,RNPEP,SHISA4,TIMM17A	4	Non-TIG
chr5	31823707	32093519	0.85841	NA	0	Zero-PCG
chr1	201865196	202088277	0.77931	ELF3,LMOD1,RNPEP,TIMM17A	4	Non-TIG
chr1	201975051	202088277	0.99904	ELF3	1	TIG
chr1	202162127	202630475	0.33755	LGR6,PPP1R12B,UBE2T	3	Non-TIG
chr1	202162127	202243947	0.71294	LGR6	1	TIG
chr10	9373682	10719642	0.85829	NA	0	Zero-PCG
chr5	177736330	178004906	0.85805	NA	0	Zero-PCG
chr9	129261634	129318069	0.85794	NA	0	Zero-PCG
chr1	202299030	202583730	0.03445	PPP1R12B,UBE2T	2	Non-TIG
chr1	202312873	202541065	0.4604	PPP1R12B	1	TIG
chr1	202312873	202689138	0.46978	PPP1R12B,SYT2	2	Non-TIG
chr16	14404335	14623174	0.85786	NA	0	Zero-PCG
chr1	202433096	202689138	0.08438	SYT2	1	TIG
chr5	153900661	153983837	0.85746	NA	0	Zero-PCG
chr18	60798523	60985723	0.85743	NA	0	Zero-PCG
chr4	47688477	47838796	0.85735	NA	0	Zero-PCG
chr14	76373218	76437700	0.85604	NA	0	Zero-PCG
chr5	176094716	176212998	0.85588	NA	0	Zero-PCG
chr1	203008624	203186756	0.91725	ADORA1,CHI3L1,MYBPH,MYOG,PPFIA4	5	Non-TIG
chr1	203017870	203238390	0.73245	ADORA1,CHI3L1,CHIT1,MYBPH,MYOG,PPFIA4	6	Non-TIG
chr1	203053814	203165890	0.04069	ADORA1,CHI3L1,MYBPH,MYOG	4	Non-TIG
chr1	203053814	203186756	0.90146	ADORA1,CHI3L1,MYBPH,MYOG	4	Non-TIG
chr1	203053814	203238390	0.51974	ADORA1,CHI3L1,CHIT1,MYBPH,MYOG	5	Non-TIG
chr1	203095515	203141531	0.89862	ADORA1	1	TIG
chr1	203095515	203186756	0.98218	ADORA1,CHI3L1,MYBPH	3	Non-TIG
chr1	203095515	203165890	0.03313	ADORA1,CHI3L1,MYBPH	3	Non-TIG
chr1	203117298	203186756	0.63143	CHI3L1,MYBPH	2	Non-TIG
chr1	203117298	203165890	0.00448	CHI3L1,MYBPH	2	Non-TIG
chr1	203141512	203186756	0.48175	CHI3L1,MYBPH	2	Non-TIG
chr1	203242365	203309386	0.94839	BTG2	1	TIG
chr1	203242365	203457076	0.6543	BTG2,FMOD,PRELP	3	Non-TIG
chr1	203307725	203671422	0.91733	ATP2B4,FMOD,OPTC,PRELP	4	Non-TIG
chr1	203307725	203473994	0.34057	FMOD,OPTC,PRELP	3	Non-TIG
chr1	203307725	203457076	0.97176	FMOD,PRELP	2	Non-TIG
chr1	203456654	203671422	0.80584	ATP2B4,OPTC	2	Non-TIG
chr1	203473975	203671422	0.99043	ATP2B4	1	TIG
chr1	203473975	203643520	0.694	ATP2B4	1	TIG
chr1	203473975	203597992	0.7375	ATP2B4	1	TIG
chr16	24053530	24264626	0.8558	NA	0	Zero-PCG
chr11	83017525	83527833	0.85514	NA	0	Zero-PCG
chr3	123371370	123438156	0.85423	NA	0	Zero-PCG
chr1	203497375	203671422	0.18315	ATP2B4	1	TIG
chr3	141079674	141179150	0.85405	NA	0	Zero-PCG
chr1	203497375	203643520	0.22221	ATP2B4	1	TIG
chr1	203542832	203643520	0.08889	ATP2B4	1	TIG
chr1	203562645	203643520	0.05135	ATP2B4	1	TIG
chr1	203562645	203671422	0.59071	ATP2B4	1	TIG
chr1	203830558	204336098	0.76854	ETNK2,GOLT1A,KISS1,PLEKHA6,REN,SNRPE,SOX13	7	Non-TIG
chr1	203830558	204176401	0.95958	ETNK2,KISS1,REN,SNRPE,SOX13	5	Non-TIG
chr1	203830558	204131811	0.58058	ETNK2,SNRPE,SOX13	3	Non-TIG
chr1	203830558	204112108	0.99824	SNRPE,SOX13	2	Non-TIG
chr1	203830558	204098353	0.99957	SNRPE,SOX13	2	Non-TIG
chr1	37562124	37789575	0.85401	NA	0	Zero-PCG
chr1	203839999	204049650	0.95664	SOX13	1	TIG
chr1	204042239	204098353	0.18337	SOX13	1	TIG
chr1	204111793	204336098	0.15066	ETNK2,GOLT1A,KISS1,PLEKHA6,REN	5	Non-TIG
chr1	204131792	204367868	0.22058	GOLT1A,KISS1,PLEKHA6,REN	4	Non-TIG
chr1	204131792	204336098	0.98961	GOLT1A,KISS1,PLEKHA6,REN	4	Non-TIG
chr1	204131792	204176401	0.08201	KISS1,REN	2	Non-TIG
chr1	204183192	204336098	0.99802	GOLT1A,PLEKHA6	2	Non-TIG
chr1	204227682	204329449	0.9709	PLEKHA6	1	TIG
chr1	204272017	204329449	0.42181	PLEKHA6	1	TIG
chr1	204415169	204472478	0.99001	PIK3C2B	1	TIG
chr1	204535126	204796293	0.19933	LRRN2	1	TIG
chr1	204535126	204777474	0.99762	LRRN2	1	TIG
chr1	204535126	204733138	0.86189	LRRN2	1	TIG
chr1	204535126	204684084	0.5808	LRRN2	1	TIG
chr1	204535126	204662002	0.14233	LRRN2	1	TIG
chr1	204570104	204733138	0.57783	LRRN2	1	TIG
chr1	204593289	204777474	0.90152	LRRN2	1	TIG
chr1	204609886	204684084	0.44747	LRRN2	1	TIG
chr1	204609886	204733138	0.20987	LRRN2	1	TIG
chr1	204776244	204911056	0.27338	NFASC	1	TIG
chr1	204776244	204931267	0.5225	NFASC	1	TIG
chr1	204796274	204931267	0.84773	NFASC	1	TIG
chr1	204796274	204911056	0.9662	NFASC	1	TIG
chr1	204958359	205110956	0.09146	CNTN2,RBBP5,TMEM81	3	Non-TIG
chr1	204958359	205225487	0.73314	CNTN2,DSTYK,RBBP5,TMCC2,TMEM81	5	Non-TIG
chr1	204958359	205030899	0.99765	CNTN2	1	TIG
chr1	205240680	205294760	0.99872	NUAK2	1	TIG
chr1	205312647	205463543	0.285	KLHDC8A,LEMD1	2	Non-TIG
chr1	205345373	205446908	0.7947	LEMD1	1	TIG
chr1	205345373	205463543	0.46193	LEMD1	1	TIG
chr1	205366153	205463543	0.48675	LEMD1	1	TIG
chr1	205366153	205446908	0.62806	LEMD1	1	TIG
chr10	59339869	59912948	0.85399	NA	0	Zero-PCG
chr1	205554135	205628405	0.7554	ELK4	1	TIG
chr1	205626852	205680444	0.64404	SLC45A3	1	TIG
chr1	205760644	205909402	0.65181	PM20D1,SLC41A1	2	Non-TIG
chr1	205760644	206310559	0.4926	AVPR1B,C1orf186,FAM72A,PM20D1,SLC26A9,SLC41A1	6	Non-TIG
chr1	205779606	205877287	0.8565	PM20D1,SLC41A1	2	Non-TIG
chr1	205888272	206234572	0.70268	AVPR1B,FAM72A,SLC26A9	3	Non-TIG
chr1	205888272	206310559	0.83951	AVPR1B,C1orf186,FAM72A,SLC26A9	4	Non-TIG
chr1	205908916	206310559	0.56511	AVPR1B,C1orf186,FAM72A,SLC26A9	4	Non-TIG
chr1	205908916	206234572	0.63915	AVPR1B,FAM72A,SLC26A9	3	Non-TIG
chr1	206234553	206310559	0.9643	C1orf186	1	TIG
chr1	206653019	206757198	0.94453	RASSF5	1	TIG
[truncated: 22,057 more rows]
