# Supplementary material for: Topological isolation of developmental regulators in mammalian genomes
Source: Nat Commun. 2021 Aug 12;12:4897. doi: 10.1038/s41467-021-24951-7 (PMC8361032; doi:10.1038/s41467-021-24951-7)
Supplement: Supplementary file 5 — Supplementary Dataset 3 [file 41467_2021_24951_MOESM5_ESM.xlsx]

## Sheet: cHi-C QC
Supplementary Data 3. Capture Hi-C summary.
File	Sequenced reads	Reads in enriched region*	Coverage in enriched region	unique mapped paris	same fragment	duplicated pairs	Hi-C contacts	inter chromosomal	Intra short range (< 20kb)	Intra long range (>= 20kb)
WT_D0_iPS_Rep1	42578240	2052380	222 x	37212308	25036182	10894530	1281596	553886	444474	283236
WT_D0_iPS_Rep2	44549655	4549546	493 x	39127543	23124599	12720222	3282722	2623600	326477	332645
WT_D0_iPS_Rep3	266218762	12869321	1396 x	232448540	51162606	121029361	5598098	2619296	1833540	1145262
WT_D0_iPS_Rep4	283423111	27936796	3031 x	247988293	36997104	150966279	13171292	10836638	1139577	1195077
WT_D5_dEN_Rep1	41446677	6449610	699 x	37291639	22594347	13016198	1681094	1121815	316445	242834
WT_D5_dEN_Rep2	33611754	4785146	519 x	30157796	19782477	9308127	1067192	596481	288385	182326
WT_D5_dEN_Rep3	306049220	45324140	4917 x	274260505	35096893	183007737	6567170	4552699	1156055	858416
WT_D5_dEN_Rep4	281172454	39417767	4276 x	252278264	34126129	167102041	4496713	2687122	1082721	726870
KO_D0_iPS_Rep1	29364981	4218226	457 x	26413279	18515385	7030026	867868	471427	241907	154534
KO_D0_iPS_Rep2	29320654	4385013	475 x	26352641	18057339	7319433	975869	495241	275316	205312
KO_D0_iPS_Rep3	263924726	37502666	4068 x	237430327	40981030	135349174	4738342	2777450	1159507	801385
KO_D0_iPS_Rep4	272099108	40152412	4356 x	244467052	39073311	145765006	5233055	2839838	1334288	1058929
KO_D5_dEN_Rep1	31995416	3130265	339 x	28275463	20090434	7144149	1040880	491002	338871	211007
KO_D5_dEN_Rep2	30558635	4921699	533 x	27458790	17945946	7920506	1592338	1064376	320462	207500
KO_D5_dEN_Rep3	302109034	29537040	3204 x	267287946	50114224	149329494	5968184	3036513	1766259	1165412
KO_D5_dEN_Rep4	263213892	41638408	4517 x	236269574	33802471	149301727	7570481	5325954	1325620	918907
* Enriched region: chr8:54735936-55657611
