# Supplementary material for: Topological isolation of developmental regulators in mammalian genomes
Source: Nat Commun. 2021 Aug 12;12:4897. doi: 10.1038/s41467-021-24951-7 (PMC8361032; doi:10.1038/s41467-021-24951-7)
Supplement: Supplementary file 6 — Supplementary Dataset 4 [file 41467_2021_24951_MOESM6_ESM.xlsx]

## Sheet: 4
Supplementary Data 4. Constitutive CTCF loop domain.
Chrom	Start	End	Proportion of cell types it is observed in	Genes contained	# of genes	TIR groups
chr1	1580424	1656575	0.563	CDK11A,CDK11B,SLC35E2B	3	Non-TIG
chr1	1709448	1838312	0.563	GNB1,NADK	2	Non-TIG
chr1	1875598	1978093	0.688	GABRD,KIAA1751	2	Non-TIG
chr1	2126787	2313372	0.813	SKI	1	TIG
chr1	2143978	2313372	0.688	SKI	1	TIG
chr1	2337975	3348016	0.563	ACTRT2,FAM213B,HES5,MMEL1,PANK4,PEX10,PLCH2,PRDM16,TNFRSF14,TTC34	10	Non-TIG
chr1	2361668	3348016	0.563	ACTRT2,FAM213B,HES5,MMEL1,PANK4,PLCH2,PRDM16,TNFRSF14,TTC34	9	Non-TIG
chr1	2929211	3348016	0.688	ACTRT2,PRDM16	2	Non-TIG
chr1	3369440	3537913	0.688	ARHGEF16,MEGF6	2	Non-TIG
chr1	6305276	6423299	0.688	GPR153	1	TIG
chr1	6305276	6498270	0.688	ACOT7,ESPN,GPR153,HES2	4	Non-TIG
chr1	6403663	6498270	0.813	ACOT7,ESPN,HES2	3	Non-TIG
chr1	6761956	7285003	0.625	CAMTA1,DNAJC11	2	Non-TIG
chr1	6780224	7285003	0.875	CAMTA1	1	TIG
chr1	7102953	7285003	0.625	NA	0	Zero-PCG
chr1	7278067	7707484	0.563	NA	0	Zero-PCG
chr1	7727765	7816096	0.563	NA	0	Zero-PCG
chr1	8035453	8374550	0.875	ERRFI1	1	TIG
chr1	8035453	8411922	0.938	ERRFI1,SLC45A1	2	Non-TIG
chr1	8075230	8374550	0.625	ERRFI1	1	TIG
chr1	8075230	8411922	0.625	ERRFI1,SLC45A1	2	Non-TIG
chr1	8090974	8225917	0.625	NA	0	Zero-PCG
chr1	8090974	8374550	0.875	NA	0	Zero-PCG
chr1	8090974	8411922	0.563	SLC45A1	1	TIG
chr1	8620806	8799620	0.563	NA	0	Zero-PCG
chr1	8620806	8919662	0.625	RERE	1	TIG
chr1	8620806	8731989	0.875	NA	0	Zero-PCG
chr1	8962789	9065771	0.875	CA6	1	TIG
chr1	9310277	9649185	0.688	SLC25A33,SPSB1,TMEM201	3	Non-TIG
chr1	9326940	9516508	0.563	SPSB1	1	TIG
chr1	9326940	9555482	0.688	SPSB1	1	TIG
chr1	9349238	9489426	0.625	SPSB1	1	TIG
chr1	9349238	9516508	0.813	SPSB1	1	TIG
chr1	9349238	9555482	0.688	SPSB1	1	TIG
chr1	9844778	9935115	0.563	CLSTN1	1	TIG
chr1	10554875	11002768	0.75	CASZ1	1	TIG
chr1	10554875	10970167	0.563	CASZ1	1	TIG
chr1	10554875	10927359	0.688	CASZ1	1	TIG
chr1	11301930	11705927	0.938	MTOR,PTCHD2,UBIAD1	3	Non-TIG
chr1	11322319	11725037	0.875	FBXO2,FBXO44,FBXO6,MTOR,PTCHD2,UBIAD1	6	Non-TIG
chr1	11380397	11705927	0.625	PTCHD2	1	TIG
chr1	11710291	11809421	0.75	AGTRAP,DRAXIN,FBXO2,FBXO44,FBXO6,MAD2L2	6	Non-TIG
chr1	11898894	11969192	0.688	NPPA,NPPB	2	Non-TIG
chr1	11919269	11954189	0.563	NA	0	Zero-PCG
chr1	12166705	12290468	0.813	TNFRSF1B,TNFRSF8,VPS13D	3	Non-TIG
chr1	12185009	12269102	0.813	TNFRSF1B,TNFRSF8	2	Non-TIG
chr1	12374105	12680480	0.625	DHRS3	1	TIG
chr1	12374105	12719182	0.625	AADACL4,DHRS3	2	Non-TIG
chr1	12399279	12680480	0.625	DHRS3	1	TIG
chr1	14287060	15389575	0.688	KAZN	1	TIG
chr1	14421308	15389575	0.563	KAZN	1	TIG
chr1	14440116	15389575	0.625	KAZN	1	TIG
chr1	15095880	15373220	0.563	NA	0	Zero-PCG
chr1	15455190	15615048	0.625	C1orf195,FHAD1,TMEM51	3	Non-TIG
chr1	15455190	15599235	0.688	C1orf195,FHAD1,TMEM51	3	Non-TIG
chr1	15455190	15631420	0.813	C1orf195,FHAD1,TMEM51	3	Non-TIG
chr1	15631401	15757823	0.563	EFHD2	1	TIG
chr1	15650210	15757823	0.688	EFHD2	1	TIG
chr1	15910660	16046633	0.563	AGMAT,DDI2,PLEKHM2,RSC1A1	4	Non-TIG
chr1	16118689	16265018	0.563	SPEN,UQCRHL	2	Non-TIG
chr1	16130025	16359952	0.875	C1orf64,CLCNKA,HSPB7,SPEN,UQCRHL,ZBTB17	6	Non-TIG
chr1	16130025	16303072	0.563	SPEN,UQCRHL,ZBTB17	3	Non-TIG
chr1	16130025	16265018	0.688	SPEN,UQCRHL	2	Non-TIG
chr1	16399462	16532037	0.688	EPHA2,FAM131C	2	Non-TIG
chr1	16399462	16571077	0.813	ARHGEF19,EPHA2,FAM131C,RSG1	4	Non-TIG
chr1	16399462	16514435	0.688	EPHA2,FAM131C	2	Non-TIG
chr1	17273949	17372779	0.688	ATP13A2,MFAP2	2	Non-TIG
chr1	17385920	17662788	0.625	PADI1,PADI2,PADI3,PADI4	4	Non-TIG
chr1	17446747	17563733	0.688	PADI1	1	TIG
chr1	17446747	17600895	0.813	PADI1,PADI3	2	Non-TIG
chr1	17446747	17662788	0.813	PADI1,PADI3,PADI4	3	Non-TIG
chr1	17446747	17746532	0.625	PADI1,PADI3,PADI4,PADI6	4	Non-TIG
chr1	17820921	17956118	0.875	ARHGEF10L	1	TIG
chr1	17820921	17933535	0.625	ARHGEF10L	1	TIG
chr1	17973321	18911443	0.625	ACTL8,IGSF21,KLHDC7A	3	Non-TIG
chr1	18236339	18924092	0.688	IGSF21,KLHDC7A	2	Non-TIG
chr1	18924073	19147454	0.688	PAX7	1	TIG
chr1	19233603	19423340	0.75	IFFO2	1	TIG
chr1	19422564	19506682	0.688	NA	0	Zero-PCG
chr1	19422564	19480207	0.625	NA	0	Zero-PCG
chr1	19440293	19480207	0.875	NA	0	Zero-PCG
chr1	19440293	19506682	0.875	NA	0	Zero-PCG
chr1	19479621	19506682	0.688	NA	0	Zero-PCG
chr1	19667708	19908937	0.563	CAPZB	1	TIG
chr1	19667708	19988428	0.938	CAPZB,MINOS1,MINOS1-NBL1,NBL1	4	Non-TIG
chr1	19700534	19978160	0.688	CAPZB,MINOS1,MINOS1-NBL1,NBL1	4	Non-TIG
chr1	19700534	19908937	0.938	CAPZB	1	TIG
chr1	19766023	19988428	0.688	CAPZB,MINOS1,MINOS1-NBL1,NBL1	4	Non-TIG
chr1	19814035	19908937	0.563	NA	0	Zero-PCG
chr1	20301059	20479019	0.625	PLA2G2A,PLA2G2D,PLA2G2F,PLA2G5	4	Non-TIG
chr1	20539506	20820475	0.813	CAMK2N1,VWA5B1	2	Non-TIG
chr1	20539506	20757104	0.75	VWA5B1	1	TIG
chr1	20539506	20704027	0.625	VWA5B1	1	TIG
chr1	20539506	20796345	0.688	VWA5B1	1	TIG
chr1	20543036	20657014	0.563	VWA5B1	1	TIG
chr1	20688467	20820475	0.563	CAMK2N1	1	TIG
chr1	20848992	20967130	0.875	CDA,FAM43B,PINK1	3	Non-TIG
chr1	20848992	20988655	0.563	CDA,DDOST,FAM43B,PINK1	4	Non-TIG
chr1	20901906	20967130	0.563	CDA,PINK1	2	Non-TIG
chr1	21023085	21521858	0.625	EIF4G3,HP1BP3,KIF17,SH2D5	4	Non-TIG
chr1	21558635	21697232	0.688	ECE1	1	TIG
chr1	21571664	21661398	0.563	NA	0	Zero-PCG
chr1	21571664	21922222	0.813	ALPL,ECE1,NBPF3	3	Non-TIG
chr1	21571664	21697232	0.813	ECE1	1	TIG
chr1	21581870	21649357	0.625	NA	0	Zero-PCG
chr1	21695154	21922222	0.625	ALPL,NBPF3	2	Non-TIG
chr1	22432306	22747432	0.625	WNT4	1	TIG
chr1	22458560	22968709	0.625	C1QA,EPHA8,WNT4,ZBTB40	4	Non-TIG
chr1	22458560	22747432	0.563	WNT4	1	TIG
chr1	22458560	22707235	0.75	WNT4	1	TIG
chr1	22458560	22644439	0.813	WNT4	1	TIG
chr1	22458560	22603042	0.563	WNT4	1	TIG
chr1	22743252	22968709	0.688	C1QA,EPHA8,ZBTB40	3	Non-TIG
chr1	22992429	23303673	0.688	EPHB2	1	TIG
chr1	22992429	23216372	0.813	EPHB2	1	TIG
chr1	22992429	23257006	0.625	EPHB2	1	TIG
chr1	23058137	23216372	0.563	NA	0	Zero-PCG
chr1	23290864	23511362	0.625	C1orf234,KDM1A,LUZP1	3	Non-TIG
chr1	23425389	23511362	0.688	LUZP1	1	TIG
chr1	23810699	23964107	0.625	ASAP3,E2F2,ID3	3	Non-TIG
chr1	23810699	23992283	0.625	ASAP3,E2F2,ID3	3	Non-TIG
chr1	23854275	23992283	1	E2F2,ID3	2	Non-TIG
chr1	23854275	23964107	1	E2F2,ID3	2	Non-TIG
chr1	24117043	24243491	0.688	CNR2,FUCA1,GALE,HMGCL,LYPLA2	5	Non-TIG
chr1	24477126	24717959	0.688	GRHL3,IFNLR1	2	Non-TIG
chr1	24525936	24748197	0.625	GRHL3,NIPAL3,STPG1	3	Non-TIG
chr1	24525936	24649185	0.938	GRHL3	1	TIG
chr1	24525936	24717959	0.563	GRHL3	1	TIG
chr1	24968417	25189250	0.625	CLIC4,SRRM1	2	Non-TIG
chr1	25015209	25176693	0.688	CLIC4	1	TIG
chr1	25174577	25531541	0.75	RUNX3	1	TIG
chr1	25224769	25531541	0.563	RUNX3	1	TIG
chr1	25847126	26145169	0.875	LDLRAP1,MAN1C1,SEPN1	3	Non-TIG
chr1	25893015	26137953	0.563	MAN1C1,SEPN1	2	Non-TIG
chr1	25916550	26145169	0.688	MAN1C1,SEPN1	2	Non-TIG
chr1	25935261	26081796	0.75	MAN1C1	1	TIG
chr1	25935261	26137953	1	MAN1C1,SEPN1	2	Non-TIG
chr1	26163296	26337268	0.625	AUNIP,PAFAH2,PAQR7,STMN1	4	Non-TIG
chr1	26222064	26337268	0.688	PAFAH2,STMN1	2	Non-TIG
chr1	26356241	26488515	0.875	FAM110D,PDIK1L,SLC30A2,TRIM63	4	Non-TIG
chr1	26421099	26496988	0.875	FAM110D,PDIK1L,ZNF593	3	Non-TIG
chr1	26602196	26648226	0.688	CD52,SH3BGRL3,UBXN11	3	Non-TIG
chr1	26602196	26690504	0.563	AIM1L,CD52,SH3BGRL3,UBXN11	4	Non-TIG
chr1	26857397	27136728	0.688	ARID1A,PIGV	2	Non-TIG
chr1	26910426	27022426	1	NA	0	Zero-PCG
chr1	26910426	27213806	1	ARID1A,PIGV,SFN,ZDHHC18	4	Non-TIG
chr1	26923903	27127464	0.625	ARID1A,PIGV	2	Non-TIG
chr1	26923903	27088315	0.563	ARID1A	1	TIG
chr1	26923903	27046146	1	ARID1A	1	TIG
chr1	27003690	27136728	0.875	ARID1A,PIGV	2	Non-TIG
chr1	27371195	27429377	0.625	NA	0	Zero-PCG
chr1	27424060	27627476	0.75	SLC9A1,WDTC1	2	Non-TIG
chr1	27453682	27627476	0.688	SLC9A1,WDTC1	2	Non-TIG
chr1	27623352	27729021	0.625	CD164L2,FCN3,GPR3,MAP3K6,SYTL1,TMEM222	6	Non-TIG
chr1	27623352	27943527	0.75	AHDC1,CD164L2,FCN3,GPR3,MAP3K6,SYTL1,TMEM222,WASF2	8	Non-TIG
chr1	27623352	27699941	0.688	MAP3K6,SYTL1,TMEM222	3	Non-TIG
chr1	27715066	27943527	0.875	AHDC1,GPR3,WASF2	3	Non-TIG
chr1	27715066	27999271	0.625	AHDC1,FGR,GPR3,IFI6,WASF2	5	Non-TIG
chr1	27722061	27902959	0.75	WASF2	1	TIG
chr1	27743190	27850138	0.688	WASF2	1	TIG
chr1	27743190	27902959	0.688	WASF2	1	TIG
chr1	27743190	27935811	0.625	AHDC1,WASF2	2	Non-TIG
chr1	27933042	27999271	0.688	FGR,IFI6	2	Non-TIG
chr1	28184287	28306333	0.625	RPA2,SMPDL3B,THEMIS2,XKR8	4	Non-TIG
chr1	28184287	28287103	0.75	RPA2,SMPDL3B,THEMIS2,XKR8	4	Non-TIG
chr1	28414522	28535573	0.563	EYA3,PTAFR	2	Non-TIG
chr1	29111776	29208743	0.563	OPRD1	1	TIG
chr1	29203872	29529568	0.688	EPB41,SRSF4,TMEM200B	3	Non-TIG
chr1	29203872	29360563	0.688	EPB41	1	TIG
chr1	29557082	31197581	0.813	MATN1,MECR,PTPRU	3	Non-TIG
chr1	29557082	30584506	0.875	MECR,PTPRU	2	Non-TIG
chr1	29557082	30186924	0.938	MECR,PTPRU	2	Non-TIG
chr1	29658893	30584506	0.813	NA	0	Zero-PCG
chr1	29658893	31197581	0.75	MATN1	1	TIG
chr1	29706170	31197581	0.75	MATN1	1	TIG
chr1	29706170	30584506	0.688	NA	0	Zero-PCG
chr1	29723375	30584506	0.813	NA	0	Zero-PCG
chr1	29723375	31188611	0.563	NA	0	Zero-PCG
chr1	29779645	30584506	0.75	NA	0	Zero-PCG
chr1	29839544	31188611	0.625	NA	0	Zero-PCG
chr1	29839544	30584506	0.688	NA	0	Zero-PCG
chr1	29839544	30266053	0.563	NA	0	Zero-PCG
chr1	29839544	30186924	0.813	NA	0	Zero-PCG
chr1	29839544	30129520	0.688	NA	0	Zero-PCG
chr1	30162379	30584506	0.75	NA	0	Zero-PCG
chr1	30162379	31188611	0.563	NA	0	Zero-PCG
chr1	30266034	30584506	0.625	NA	0	Zero-PCG
chr1	30558963	31188611	0.625	NA	0	Zero-PCG
chr1	31192236	31255356	0.75	LAPTM5,MATN1	2	Non-TIG
chr1	31192236	31384404	0.688	LAPTM5,MATN1,SDC3	3	Non-TIG
chr1	31252609	31384404	0.813	SDC3	1	TIG
chr1	31252609	31402956	0.563	SDC3	1	TIG
chr1	31274745	31384404	0.938	SDC3	1	TIG
chr1	31274745	31402956	0.75	SDC3	1	TIG
chr1	31296120	31384404	0.75	SDC3	1	TIG
chr1	31318767	31384404	0.563	SDC3	1	TIG
chr1	31894153	32029849	0.625	NA	0	Zero-PCG
chr1	32129611	32255440	0.563	BAI2,COL16A1	2	Non-TIG
chr1	32129611	32238175	0.625	BAI2,COL16A1	2	Non-TIG
chr1	32129611	32181846	0.75	COL16A1	1	TIG
chr1	32281717	32429891	0.813	PTP4A2	1	TIG
chr1	32670919	32827774	0.625	DCDC2B,EIF3I,FAM167B,HDAC1,IQCC,LCK,MARCKSL1,TMEM234	8	Non-TIG
chr1	32670919	32782746	0.625	DCDC2B,EIF3I,FAM167B,HDAC1,IQCC,LCK,TMEM234	7	Non-TIG
chr1	33177929	33238791	0.813	KIAA1522	1	TIG
chr1	33338406	33552149	0.688	ADC,AK2,HPCA,RNF19B,TMEM54	5	Non-TIG
chr1	33390197	33473420	0.563	RNF19B	1	TIG
chr1	33390197	33552149	0.688	ADC,AK2,RNF19B	3	Non-TIG
chr1	33560781	33936273	0.75	A3GALT2,PHC2,TRIM62,ZNF362	4	Non-TIG
chr1	33833540	33936273	0.563	PHC2	1	TIG
chr1	34090717	35063706	0.688	C1orf94,CSMD2,HMGB4	3	Non-TIG
chr1	34090717	35208467	0.563	C1orf94,CSMD2,HMGB4	3	Non-TIG
chr1	34189785	35063706	0.625	C1orf94,CSMD2,HMGB4	3	Non-TIG
chr1	35909465	36024946	0.625	KIAA0319L,NCDN	2	Non-TIG
chr1	36010467	36192638	0.875	C1orf216,KIAA0319L,NCDN,PSMB2,TFAP2E	5	Non-TIG
chr1	36022290	36240916	0.563	C1orf216,CLSPN,KIAA0319L,NCDN,PSMB2,TFAP2E	6	Non-TIG
chr1	36600498	36751255	0.625	MAP7D1,THRAP3,TRAPPC3	3	Non-TIG
chr1	36808474	36886606	0.688	LSM10,STK40	2	Non-TIG
chr1	36982123	37789575	0.625	GRIK3	1	TIG
chr1	37041840	37900083	0.688	GRIK3	1	TIG
chr1	37041840	37789575	0.688	GRIK3	1	TIG
chr1	37041840	37504435	0.563	GRIK3	1	TIG
chr1	38060943	38158445	0.563	C1orf109,CDCA8,GNL2,RSPO1	4	Non-TIG
chr1	38469617	38968931	0.625	FHL3,POU3F1,UTP11L	3	Non-TIG
chr1	38484751	39053306	0.75	POU3F1	1	TIG
chr1	38484751	39301108	0.75	POU3F1	1	TIG
chr1	38492463	39284016	0.625	POU3F1	1	TIG
chr1	39557773	39724518	0.875	NA	0	Zero-PCG
chr1	39557773	39877229	0.625	KIAA0754	1	TIG
chr1	39564493	39671144	0.563	NA	0	Zero-PCG
chr1	39564493	40005068	0.625	BMP8A,KIAA0754	2	Non-TIG
chr1	39626645	39732409	0.688	NA	0	Zero-PCG
chr1	40265503	40439373	0.563	MFSD2A,MYCL1,TRIT1	3	Non-TIG
chr1	40282651	40385361	0.688	MYCL1,TRIT1	2	Non-TIG
chr1	40282651	40368095	0.688	MYCL1,TRIT1	2	Non-TIG
chr1	40282651	40439373	0.688	MFSD2A,MYCL1,TRIT1	3	Non-TIG
chr1	40282651	40506751	0.563	CAP1,MFSD2A,MYCL1,TRIT1	4	Non-TIG
chr1	40383510	40439373	0.625	MFSD2A	1	TIG
chr1	40383510	40506751	0.563	CAP1,MFSD2A	2	Non-TIG
chr1	40543863	40781147	0.563	PPT1,RLF,TMCO2,ZMPSTE24	4	Non-TIG
chr1	40543863	40829875	0.813	COL9A2,PPT1,RLF,TMCO2,ZMPSTE24	5	Non-TIG
chr1	40543863	40848742	0.625	COL9A2,PPT1,RLF,SMAP2,TMCO2,ZMPSTE24	6	Non-TIG
chr1	40543863	40870705	0.625	COL9A2,PPT1,RLF,SMAP2,TMCO2,ZMPSTE24	6	Non-TIG
chr1	40609848	40848742	0.688	COL9A2,RLF,SMAP2,TMCO2,ZMPSTE24	5	Non-TIG
chr1	40618408	40870705	1	COL9A2,RLF,SMAP2,TMCO2,ZMPSTE24	5	Non-TIG
chr1	40618408	40781147	0.625	RLF,TMCO2,ZMPSTE24	3	Non-TIG
chr1	40618408	40829875	0.688	COL9A2,RLF,TMCO2,ZMPSTE24	4	Non-TIG
chr1	41235638	41316265	0.563	KCNQ4	1	TIG
chr1	41306132	41418351	0.875	CITED4	1	TIG
chr1	41734014	41910441	1	NA	0	Zero-PCG
chr1	41779067	41910441	0.875	NA	0	Zero-PCG
chr1	42039525	42643141	0.563	GUCA2A,GUCA2B,HIVEP3	3	Non-TIG
chr1	42039525	42277843	0.563	NA	0	Zero-PCG
chr1	42612701	43213010	0.563	CCDC30,CLDN19,FOXJ3,GUCA2A,GUCA2B,PPCS,PPIH,RIMKLA,YBX1,ZMYND12	10	Non-TIG
chr1	43222820	43396892	0.563	C1orf50,CCDC23,ERMAP,LEPRE1,LOC100129924,ZNF691	6	Non-TIG
chr1	43229813	43539496	0.75	C1orf50,CCDC23,ERMAP,LEPRE1,LOC100129924,SLC2A1,ZNF691	7	Non-TIG
chr1	43378822	43539496	0.938	SLC2A1	1	TIG
chr1	43423586	43539496	0.75	SLC2A1	1	TIG
chr1	43693104	43849729	0.813	C1orf210,CDC20,ELOVL1,MPL,TIE1,TMEM125	6	Non-TIG
chr1	43693104	43880952	0.813	C1orf210,CDC20,ELOVL1,MED8,MPL,SZT2,TIE1,TMEM125	8	Non-TIG
chr1	43994444	44412945	0.563	ARTN,IPO13,KDM4A,PTPRF,ST3GAL3	5	Non-TIG
chr1	44170195	44412945	0.75	ARTN,IPO13,ST3GAL3	3	Non-TIG
chr1	44229284	44412945	0.938	ARTN,IPO13	2	Non-TIG
chr1	44456613	44513549	0.75	CCDC24,SLC6A9	2	Non-TIG
chr1	44844045	45075636	0.688	RNF220	1	TIG
chr1	45251548	45807013	0.625	BEST4,BTBD19,EIF2B3,HECTD3,HPDL,MUTYH,PLK3,PTCH2,TCTEX1D4,TOE1,UROD,ZSWIM5	12	Non-TIG
chr1	45251548	45770125	0.75	BEST4,BTBD19,EIF2B3,HECTD3,PLK3,PTCH2,TCTEX1D4,UROD,ZSWIM5	9	Non-TIG
chr1	45251548	45978454	0.563	BEST4,BTBD19,EIF2B3,HECTD3,HPDL,MMACHC,MUTYH,PLK3,PTCH2,TCTEX1D4,TESK2,TOE1,UROD,ZSWIM5	14	Non-TIG
chr1	45480319	45696745	0.563	ZSWIM5	1	TIG
chr1	45480319	45770125	0.75	ZSWIM5	1	TIG
chr1	45792262	45966352	0.625	HPDL,MMACHC,MUTYH,TESK2,TOE1	5	Non-TIG
chr1	45825204	45978454	0.938	MMACHC,TESK2	2	Non-TIG
chr1	45841255	45958993	0.688	TESK2	1	TIG
chr1	45978435	46050962	0.625	AKR1A1,NASP,PRDX1	3	Non-TIG
chr1	46502893	46646115	0.75	PIK3R3,TSPAN1	2	Non-TIG
chr1	46502893	46689329	0.688	LURAP1,PIK3R3,POMGNT1,TSPAN1	4	Non-TIG
chr1	46908117	47000963	0.75	DMBX1	1	TIG
chr1	46942703	47014305	0.75	DMBX1	1	TIG
chr1	47854611	48192125	0.625	FOXD2,FOXE3	2	Non-TIG
chr1	47889470	48192125	0.625	FOXD2	1	TIG
chr1	47890215	48176353	0.813	FOXD2	1	TIG
chr1	47993520	48176353	0.563	NA	0	Zero-PCG
chr1	48559048	48703152	0.563	SLC5A9	1	TIG
chr1	48570808	48668033	0.563	NA	0	Zero-PCG
chr1	49018275	50815050	0.625	AGBL4,BEND5,ELAVL4	3	Non-TIG
chr1	49139352	50799425	0.625	AGBL4,BEND5,ELAVL4	3	Non-TIG
chr1	49139352	50815050	0.813	AGBL4,BEND5,ELAVL4	3	Non-TIG
chr1	52093113	52234848	0.625	NA	0	Zero-PCG
chr1	52362285	52468560	0.625	RAB3B	1	TIG
chr1	52593282	52762133	0.688	ZFYVE9	1	TIG
chr1	52593282	52796866	0.563	ZFYVE9	1	TIG
chr1	52870576	53167192	0.625	FAM159A,GPX7,SELRC1,ZCCHC11	4	Non-TIG
chr1	53370253	53663305	0.75	CPT2,ECHDC2,PODN,SCP2,SLC1A7	5	Non-TIG
chr1	53743598	53859180	0.75	LRP8	1	TIG
chr1	53951302	54154893	0.563	NA	0	Zero-PCG
chr1	53951302	54060288	0.688	NA	0	Zero-PCG
chr1	53951302	54191576	0.688	NA	0	Zero-PCG
chr1	53951302	54229331	0.563	GLIS1	1	TIG
chr1	54326732	54426048	0.688	DIO1,HSPB11,LRRC42,YIPF1	4	Non-TIG
chr1	54344356	54426048	0.563	DIO1,HSPB11,LRRC42,YIPF1	4	Non-TIG
chr1	54518026	55276755	0.625	ACOT11,C1orf177,CDCP2,CYB5RL,FAM151A,MROH7,MRPL37,PARS2,SSBP3,TCEANC2,TMEM59,TTC22,TTC4	13	Non-TIG
chr1	54518026	54965703	0.75	CDCP2,CYB5RL,MRPL37,SSBP3,TCEANC2,TMEM59	6	Non-TIG
chr1	54572707	55276755	0.563	ACOT11,C1orf177,CDCP2,CYB5RL,FAM151A,MROH7,MRPL37,PARS2,SSBP3,TTC22,TTC4	11	Non-TIG
chr1	54572707	54965703	0.625	CDCP2,CYB5RL,MRPL37,SSBP3	4	Non-TIG
chr1	54776831	54955259	0.688	SSBP3	1	TIG
chr1	54870709	54934576	0.563	SSBP3	1	TIG
chr1	54870709	54955259	0.813	SSBP3	1	TIG
chr1	55137872	55276755	0.563	C1orf177,PARS2,TTC22,TTC4	4	Non-TIG
chr1	55404502	55487936	0.625	BSND,TMEM61	2	Non-TIG
chr1	55410942	55462262	0.688	TMEM61	1	TIG
chr1	55606381	55755769	0.625	USP24	1	TIG
chr1	55743385	57051205	0.875	PPAP2B	1	TIG
chr1	55743385	57297750	0.563	C1orf168,PPAP2B,PRKAA2	3	Non-TIG
chr1	55743385	57175159	0.75	PPAP2B,PRKAA2	2	Non-TIG
chr1	55841508	57051205	0.75	PPAP2B	1	TIG
chr1	55944181	57051205	0.75	PPAP2B	1	TIG
chr1	56359029	57051205	0.563	PPAP2B	1	TIG
chr1	59118443	60225322	0.563	FGGY,JUN,MYSM1	3	Non-TIG
chr1	59165219	60225322	0.688	FGGY,JUN,MYSM1	3	Non-TIG
chr1	59205707	60165551	0.563	FGGY,JUN	2	Non-TIG
chr1	59205707	60132041	0.938	FGGY,JUN	2	Non-TIG
chr1	59205707	60184554	0.813	FGGY,JUN	2	Non-TIG
chr1	59205707	60225322	0.938	FGGY,JUN	2	Non-TIG
chr1	59205707	60246124	0.688	FGGY,JUN	2	Non-TIG
chr1	59235105	60132041	0.813	FGGY,JUN	2	Non-TIG
chr1	59235105	60165551	0.938	FGGY,JUN	2	Non-TIG
chr1	59235105	60184554	0.688	FGGY,JUN	2	Non-TIG
chr1	59235105	60225322	1	FGGY,JUN	2	Non-TIG
chr1	59235105	60246124	0.625	FGGY,JUN	2	Non-TIG
chr1	59281384	60225322	0.563	FGGY	1	TIG
chr1	62641425	62857780	0.563	KANK4,L1TD1	2	Non-TIG
chr1	62641425	62873281	0.625	KANK4,L1TD1	2	Non-TIG
chr1	62641425	62900576	0.563	KANK4,L1TD1	2	Non-TIG
chr1	64023245	64718328	0.563	PGM1,ROR1,UBE2U	3	Non-TIG
chr1	64041108	64718328	0.688	PGM1,ROR1,UBE2U	3	Non-TIG
chr1	64081679	64630256	0.688	ROR1	1	TIG
chr1	64081679	64718328	0.938	ROR1,UBE2U	2	Non-TIG
chr1	64140251	64602968	0.563	ROR1	1	TIG
chr1	64140251	64630256	0.75	ROR1	1	TIG
chr1	64140251	64718328	0.938	ROR1,UBE2U	2	Non-TIG
chr1	64734918	65153080	0.75	CACHD1	1	TIG
chr1	64734918	65290062	0.563	CACHD1,RAVER2	2	Non-TIG
chr1	65525411	66153555	0.563	AK4,DNAJC6,LEPR,LEPROT	4	Non-TIG
chr1	65675135	66153555	1	DNAJC6,LEPR,LEPROT	3	Non-TIG
chr1	66414518	66719561	0.688	PDE4B	1	TIG
chr1	66414518	66918322	0.75	PDE4B	1	TIG
chr1	66718730	66918322	0.563	NA	0	Zero-PCG
chr1	67677466	67966321	0.875	IL12RB2,SERBP1	2	Non-TIG
chr1	67813547	67966321	0.875	SERBP1	1	TIG
chr1	67989557	68237516	0.75	GADD45A	1	TIG
chr1	68027082	68237516	0.688	GADD45A	1	TIG
chr1	68582514	68786973	0.75	WLS	1	TIG
chr1	68582514	68812081	0.875	WLS	1	TIG
chr1	70994162	71515892	0.813	PTGER3	1	TIG
chr1	76605847	77614634	0.688	ST6GALNAC5	1	TIG
chr1	77609393	77999575	0.563	AK5,PIGK	2	Non-TIG
chr1	78596628	79073221	0.563	PTGFR	1	TIG
chr1	78610909	79036741	0.625	PTGFR	1	TIG
chr1	78610909	79073221	0.875	PTGFR	1	TIG
chr1	79305565	79663309	0.625	ELTD1	1	TIG
chr1	84371175	84908721	0.563	DNASE2B,PRKACB,SAMD13,TTLL7	4	Non-TIG
chr1	84396938	84588682	0.563	PRKACB,TTLL7	2	Non-TIG
chr1	84396938	85248350	0.563	CTBS,DNASE2B,GNG5,PRKACB,RPF1,SAMD13,SSX2IP,TTLL7	8	Non-TIG
chr1	85402082	85725453	0.625	C1orf52,MCOLN2,MCOLN3,SYDE2,WDR63	5	Non-TIG
chr1	85574818	85725453	0.625	C1orf52,SYDE2	2	Non-TIG
chr1	85773980	86048585	0.563	CYR61,DDAH1	2	Non-TIG
chr1	85773980	86160883	0.625	CYR61,DDAH1	2	Non-TIG
chr1	87745582	88527352	0.688	LMO4	1	TIG
chr1	89464555	89824603	0.688	GBP1,GBP2,GBP3,GBP4,GBP5,GBP7	6	Non-TIG
chr1	89464555	89921278	0.813	GBP1,GBP2,GBP3,GBP4,GBP5,GBP6,GBP7	7	Non-TIG
chr1	89551656	89824603	0.563	GBP2,GBP4,GBP5,GBP7	4	Non-TIG
chr1	90081680	90228708	0.625	LRRC8C	1	TIG
chr1	90270386	90467128	0.688	LRRC8D,ZNF326	2	Non-TIG
chr1	91966053	92393042	0.75	CDC7,TGFBR3	2	Non-TIG
chr1	91995197	92352058	0.625	NA	0	Zero-PCG
chr1	91995197	92393042	0.813	TGFBR3	1	TIG
chr1	92463354	92765013	0.625	BTBD8,C1orf146,EPHX4,GLMN,KIAA1107,RPAP2	6	Non-TIG
chr1	92775833	93090109	0.625	GFI1	1	TIG
chr1	93324587	93434198	0.563	FAM69A	1	TIG
chr1	93324587	93459872	0.625	FAM69A	1	TIG
chr1	93899149	94316501	0.688	BCAR3,FNBP1L	2	Non-TIG
chr1	93899149	94339825	0.688	BCAR3,FNBP1L	2	Non-TIG
chr1	94084923	94279748	0.875	BCAR3	1	TIG
chr1	94084923	94310416	0.875	BCAR3	1	TIG
chr1	94491600	94706588	0.688	ABCA4,ARHGAP29	2	Non-TIG
chr1	94491600	94802080	1	ABCA4,ARHGAP29	2	Non-TIG
chr1	94947202	95271574	0.813	F3	1	TIG
chr1	94979467	95271574	1	F3	1	TIG
chr1	95064856	95271574	0.563	NA	0	Zero-PCG
chr1	95320120	95509168	0.563	CNN3	1	TIG
chr1	100273935	100500565	0.688	AGL,SLC35A3	2	Non-TIG
chr1	100921209	101350193	0.813	GPR88,VCAM1	2	Non-TIG
chr1	101071836	101334127	0.563	VCAM1	1	TIG
chr1	101386833	101705051	0.625	DPH5,S1PR1	2	Non-TIG
chr1	101386833	101754173	0.813	DPH5,S1PR1	2	Non-TIG
chr1	108325007	108668350	0.875	VAV3	1	TIG
chr1	109806364	109942188	0.688	MYBPHL,PSRC1,SORT1	3	Non-TIG
chr1	109820234	109942188	0.563	MYBPHL,PSRC1,SORT1	3	Non-TIG
chr1	110033408	110075102	0.813	AMIGO1,CYB561D1	2	Non-TIG
chr1	110075083	110527223	0.563	AMPD2,CSF1,EPS8L3,GNAI3,GNAT2,GPR61,GSTM1,GSTM2,GSTM3,GSTM4,GSTM5	11	Non-TIG
chr1	110089058	110186630	0.688	AMPD2,GNAI3,GNAT2	3	Non-TIG
chr1	110183020	110319648	0.688	EPS8L3,GSTM1,GSTM2,GSTM3,GSTM4,GSTM5	6	Non-TIG
chr1	110183020	110527223	0.75	CSF1,EPS8L3,GSTM1,GSTM2,GSTM3,GSTM4,GSTM5	7	Non-TIG
chr1	110316469	110527223	0.875	CSF1	1	TIG
chr1	110316469	110554425	0.563	AHCYL1,CSF1	2	Non-TIG
chr1	110331624	110554425	0.813	AHCYL1,CSF1	2	Non-TIG
chr1	110331624	110527223	0.563	CSF1	1	TIG
chr1	110331624	110503433	0.875	CSF1	1	TIG
chr1	110331624	110466240	0.563	CSF1	1	TIG
chr1	110452960	110527223	0.625	CSF1	1	TIG
chr1	110590300	110659258	0.688	ALX3,UBL4B	2	Non-TIG
chr1	110739703	111020812	0.938	KCNC4,LAMTOR5,PROK1,RBM15,SLC16A4	5	Non-TIG
chr1	110739703	110955327	0.813	KCNC4,LAMTOR5,RBM15,SLC16A4	4	Non-TIG
chr1	110739703	110855403	1	KCNC4	1	TIG
chr1	110949646	111038815	0.625	LAMTOR5,PROK1	2	Non-TIG
chr1	111067261	111158572	0.563	NA	0	Zero-PCG
chr1	111173555	111308870	0.563	KCNA2,KCNA3	2	Non-TIG
chr1	112010935	112257691	0.625	ADORA3,C1orf162,RAP1A	3	Non-TIG
chr1	112010935	112298307	0.625	ADORA3,C1orf162,DDX20,FAM212B,RAP1A	5	Non-TIG
chr1	112051005	112199231	0.625	ADORA3,RAP1A	2	Non-TIG
chr1	112933617	113163096	0.75	CAPZA1,CTTNBP2NL,ST7L,WNT2B	4	Non-TIG
chr1	113250090	113585824	0.563	FAM19A3,PPM1J,SLC16A1	3	Non-TIG
chr1	113250090	113352405	0.875	FAM19A3,PPM1J	2	Non-TIG
chr1	113346612	113585824	0.625	SLC16A1	1	TIG
chr1	113423742	113585824	0.563	SLC16A1	1	TIG
chr1	113683304	114221113	0.75	MAGI3	1	TIG
chr1	114519446	114825628	0.688	OLFML3,SYT6	2	Non-TIG
chr1	115681687	116019818	0.563	NGF	1	TIG
chr1	115681687	116050477	0.563	NGF	1	TIG
chr1	115681687	116138642	0.688	NGF	1	TIG
chr1	116150949	116250164	0.625	VANGL1	1	TIG
chr1	116150949	116315106	0.625	CASQ2,VANGL1	2	Non-TIG
chr1	116676323	117042295	0.688	ATP1A1	1	TIG
chr1	116676323	117028065	0.938	ATP1A1	1	TIG
chr1	116711156	117028065	0.75	ATP1A1	1	TIG
chr1	117215025	117603074	0.563	C1orf137,CD101,CD2,PTGFRN,TTF2	5	Non-TIG
chr1	117267556	117603074	0.625	CD101,CD2,PTGFRN,TTF2	4	Non-TIG
chr1	117280078	117603074	0.625	CD101,CD2,PTGFRN,TTF2	4	Non-TIG
chr1	117601993	117827429	0.563	TRIM45,TTF2,VTCN1	3	Non-TIG
chr1	118055039	118301660	0.563	FAM46C	1	TIG
chr1	118077792	118301660	0.563	FAM46C	1	TIG
chr1	118693728	119551923	0.563	SPAG17,TBX15	2	Non-TIG
chr1	120153988	120218373	0.563	ZNF697	1	TIG
chr1	145421407	145589476	0.625	ANKRD34A,ANKRD35,ITGA10,LIX1L,NUDT17,PEX11B,PIAS3,POLR3GL,RBM8A,TXNIP	10	Non-TIG
chr1	145421407	145543500	0.563	ANKRD34A,ITGA10,LIX1L,PEX11B,POLR3GL,RBM8A,TXNIP	7	Non-TIG
chr1	145474107	145543500	0.625	ITGA10,LIX1L,PEX11B,RBM8A	4	Non-TIG
chr1	145507863	145589476	0.75	ANKRD35,ITGA10,NUDT17,PEX11B,PIAS3	5	Non-TIG
chr1	146966960	147113983	0.563	BCL9	1	TIG
chr1	147171727	147365036	0.563	GJA5	1	TIG
chr1	147195762	147365036	0.813	GJA5	1	TIG
chr1	149860137	150045683	0.563	BOLA1,MTMR11,OTUD7B,SF3B4,SV2A,VPS45	6	Non-TIG
chr1	149860137	150159753	0.688	BOLA1,MTMR11,OTUD7B,PLEKHO1,SF3B4,SV2A,VPS45	7	Non-TIG
chr1	149899119	150159753	0.813	MTMR11,OTUD7B,PLEKHO1,SF3B4,VPS45	5	Non-TIG
chr1	149899119	150045683	0.688	MTMR11,OTUD7B,SF3B4,VPS45	4	Non-TIG
chr1	149933726	150040089	0.688	OTUD7B,VPS45	2	Non-TIG
chr1	149933726	150159753	0.75	OTUD7B,PLEKHO1,VPS45	3	Non-TIG
chr1	150038693	150159753	0.938	PLEKHO1,VPS45	2	Non-TIG
chr1	150504662	150786154	0.625	ADAMTSL4,CTSK,CTSS,ENSA,GOLPH3L,HORMAD1,MCL1	7	Non-TIG
chr1	151072443	151149017	0.813	LYSMD1,SCNM1,SEMA6C,TMOD4,TNFAIP8L2,TNFAIP8L2-SCNM1	6	Non-TIG
chr1	151264650	151320434	0.563	PI4KB,RFX5	2	Non-TIG
chr1	151483603	151819113	0.563	C2CD4D,CELF3,CGN,LINGO4,MRPL9,OAZ3,RIIAD1,RORC,SNX27,TDRKH,TUFT1	11	Non-TIG
chr1	151492667	151707722	0.563	CELF3,RIIAD1,SNX27,TUFT1	4	Non-TIG
chr1	151853836	151986316	0.75	S100A10,THEM4	2	Non-TIG
chr1	151880727	152007209	0.563	S100A10,THEM4	2	Non-TIG
chr1	151906654	151986316	0.813	S100A10	1	TIG
chr1	152020000	152158560	0.625	RPTN,TCHH,TCHHL1	3	Non-TIG
chr1	152020000	152434250	0.625	CRNN,FLG,FLG2,HRNR,RPTN,TCHH,TCHHL1	7	Non-TIG
chr1	152154793	152434250	0.563	CRNN,FLG,FLG2,HRNR	4	Non-TIG
chr1	152558223	152595904	0.688	LCE3A,LCE3B,LCE3C	3	Non-TIG
chr1	152842476	153211584	0.75	IVL,LELP1,PRR9,SMCP,SPRR1A,SPRR1B,SPRR2A,SPRR2B,SPRR2D,SPRR2E,SPRR2F,SPRR2G,SPRR3,SPRR4	14	Non-TIG
chr1	153325087	153467571	0.75	S100A12,S100A7,S100A7A,S100A7L2,S100A8,S100A9	6	Non-TIG
chr1	153482395	153607614	0.625	CHTOP,S100A1,S100A13,S100A14,S100A16,S100A2,S100A3,S100A4,S100A5,S100A6	10	Non-TIG
chr1	153541177	153607614	0.75	CHTOP,S100A1,S100A13,S100A14,S100A16	5	Non-TIG
chr1	153643283	153722078	0.813	ILF2,INTS3,NPR1	3	Non-TIG
chr1	153643283	153769885	0.625	ILF2,INTS3,NPR1,SLC27A3	4	Non-TIG
chr1	153744559	153959394	0.875	CREB3L4,CRTC2,DENND4B,GATAD2B,JTB,RAB13,SLC27A3,SLC39A1	8	Non-TIG
chr1	153793541	153919235	0.563	DENND4B,GATAD2B	2	Non-TIG
chr1	153793541	153959394	0.688	CREB3L4,CRTC2,DENND4B,GATAD2B,JTB,RAB13,SLC39A1	7	Non-TIG
chr1	154451327	154519602	0.563	SHE,TDRD10	2	Non-TIG
chr1	154531016	154948596	0.563	ADAR,CHRNB2,CKS1B,KCNN3,PBXIP1,PMVK,PYGO2,SHC1,UBE2Q1	9	Non-TIG
chr1	154531016	154851157	0.563	ADAR,CHRNB2,KCNN3,UBE2Q1	4	Non-TIG
chr1	154579711	154935039	0.563	KCNN3,PBXIP1,PMVK,PYGO2	4	Non-TIG
chr1	154641909	154851157	0.688	KCNN3	1	TIG
chr1	154641909	154745306	0.875	NA	0	Zero-PCG
chr1	154721716	154851157	0.625	KCNN3	1	TIG
chr1	154927508	154974793	0.563	CKS1B,FLAD1,LENEP,PBXIP1,PYGO2,SHC1	6	Non-TIG
chr1	155064086	155118439	0.688	DPM3,EFNA1,SLC50A1	3	Non-TIG
chr1	155064086	155149277	0.75	DPM3,EFNA1,KRTCAP2,SLC50A1,TRIM46	5	Non-TIG
chr1	155084876	155149277	0.75	DPM3,EFNA1,KRTCAP2,SLC50A1,TRIM46	5	Non-TIG
chr1	155220615	155277368	0.75	CLK2,FAM189B,HCN3,PKLR,SCAMP3	5	Non-TIG
chr1	155220615	155569267	0.625	ASH1L,CLK2,FAM189B,FDPS,HCN3,PKLR,RUSC1,RUSC1-AS1,SCAMP3	9	Non-TIG
chr1	155903811	156045596	0.688	ARHGEF2,KIAA0907,LAMTOR2,RAB25,RXFP4,SSR2,UBQLN4	7	Non-TIG
chr1	155903811	155991080	0.688	ARHGEF2,KIAA0907,RXFP4,SSR2	4	Non-TIG
chr1	155903811	155959362	0.875	ARHGEF2,KIAA0907,RXFP4	3	Non-TIG
chr1	155931612	156045596	0.625	ARHGEF2,LAMTOR2,RAB25,SSR2,UBQLN4	5	Non-TIG
chr1	155971181	156036747	0.625	LAMTOR2,RAB25,SSR2,UBQLN4	4	Non-TIG
chr1	156060668	156107076	0.688	LMNA	1	TIG
chr1	156093109	156195404	0.938	LMNA,PMF1,PMF1-BGLAP,SEMA4A,SLC25A44	5	Non-TIG
chr1	156100281	156163864	0.688	SEMA4A,SLC25A44	2	Non-TIG
chr1	156100281	156230098	0.875	BGLAP,PAQR6,PMF1,PMF1-BGLAP,SEMA4A,SLC25A44	6	Non-TIG
chr1	156326887	156427746	0.75	C1orf61,RHBG	2	Non-TIG
chr1	156352926	156415799	0.688	C1orf61	1	TIG
chr1	156414394	156579413	0.688	APOA1BP,GPATCH4,IQGAP3,MEF2D,TTC24	5	Non-TIG
chr1	156589308	156630014	0.563	BCAN	1	TIG
chr1	156627416	156846441	0.625	CRABP2,HDGF,INSRR,ISG20L2,MRPL24,NES,NTRK1,PRCC,RRNAD1,SH2D2A	10	Non-TIG
chr1	156695753	156846441	0.625	HDGF,INSRR,ISG20L2,MRPL24,NTRK1,PRCC,RRNAD1,SH2D2A	8	Non-TIG
chr1	156766829	156846441	0.813	INSRR,NTRK1,SH2D2A	3	Non-TIG
chr1	156766829	156862247	0.688	INSRR,NTRK1,SH2D2A	3	Non-TIG
chr1	157060096	157133628	0.625	ETV3,ETV3L	2	Non-TIG
chr1	157133280	157466037	0.688	NA	0	Zero-PCG
chr1	157163593	157347652	0.688	NA	0	Zero-PCG
chr1	157163593	157475646	0.938	NA	0	Zero-PCG
chr1	157333527	157475646	0.938	NA	0	Zero-PCG
chr1	157369769	157466037	0.563	NA	0	Zero-PCG
chr1	157933597	158065736	0.75	KIRREL	1	TIG
chr1	157933597	158094960	0.938	KIRREL	1	TIG
chr1	157961486	158094960	0.813	KIRREL	1	TIG
chr1	157961486	158065736	0.563	KIRREL	1	TIG
chr1	159166278	159768940	0.563	APCS,CRP,DARC,DUSP23,FCER1A,OR10J1,OR10J3,OR10J5	8	Non-TIG
chr1	159760291	159861582	0.75	C1orf204,FCRL6,SLAMF8,VSIG8	4	Non-TIG
chr1	159894512	159977587	0.688	IGSF9,SLAMF9	2	Non-TIG
chr1	160070942	160233305	0.813	ATP1A2,ATP1A4,CASQ1,DCAF8,PEA15	5	Non-TIG
chr1	160386376	160588743	0.75	CD84,SLAMF6	2	Non-TIG
chr1	160696777	160924200	0.688	CD244,ITLN1,LY9,SLAMF7	4	Non-TIG
chr1	160791607	160924200	0.688	CD244,ITLN1	2	Non-TIG
chr1	161150263	161284156	0.563	ADAMTS4,APOA2,FCER1G,MPZ,NDUFS2,NR1I3,PCP4L1,TOMM40L	8	Non-TIG
chr1	161162465	161352923	1	ADAMTS4,APOA2,C1orf192,FCER1G,MPZ,NDUFS2,NR1I3,PCP4L1,SDHC,TOMM40L	10	Non-TIG
chr1	161195183	161284156	0.688	MPZ,NR1I3,PCP4L1,TOMM40L	4	Non-TIG
chr1	161195183	161352923	0.813	C1orf192,MPZ,NR1I3,PCP4L1,SDHC,TOMM40L	6	Non-TIG
chr1	161454322	161720295	1	DUSP12,FCGR2A,FCGR2B,FCGR2C,FCGR3A,FCGR3B,FCRLA,FCRLB,HSPA6	9	Non-TIG
chr1	161509495	161720295	0.688	DUSP12,FCGR2B,FCGR2C,FCGR3A,FCGR3B,FCRLA,FCRLB	7	Non-TIG
chr1	161757021	162006925	0.813	OLFML2B	1	TIG
chr1	161993120	162362477	0.813	C1orf111,C1orf226,NOS1AP,OLFML2B	4	Non-TIG
chr1	162010211	162328220	0.563	NOS1AP	1	TIG
chr1	162025933	162209837	0.563	NOS1AP	1	TIG
chr1	162025933	162246504	0.813	NOS1AP	1	TIG
chr1	162817817	163291757	0.75	C1orf110,NUF2,RGS4,RGS5	4	Non-TIG
chr1	162844051	163041777	0.563	RGS4	1	TIG
chr1	162844051	163144791	0.625	RGS4	1	TIG
chr1	162844051	163291757	0.813	NUF2,RGS4,RGS5	3	Non-TIG
chr1	163038898	163291757	0.688	NUF2,RGS5	2	Non-TIG
chr1	163329116	165045557	0.563	PBX1	1	TIG
chr1	163379942	165045557	0.563	PBX1	1	TIG
chr1	163379942	164594930	0.688	PBX1	1	TIG
chr1	163498699	164594930	0.75	PBX1	1	TIG
chr1	163498699	165045557	0.75	PBX1	1	TIG
chr1	163498699	164756743	0.875	PBX1	1	TIG
chr1	165362297	165562817	0.938	LRRC52,RXRG	2	Non-TIG
chr1	165571031	165884052	0.563	ALDH9A1,MGST3,TMCO1,UCK2	4	Non-TIG
chr1	165686829	165884052	0.625	TMCO1,UCK2	2	Non-TIG
chr1	166853713	167036407	0.625	ILDR2,MAEL	2	Non-TIG
chr1	166879319	167036407	0.75	ILDR2,MAEL	2	Non-TIG
chr1	167029783	167411581	0.688	DUSP27,GPA33,POU2F1	3	Non-TIG
chr1	168572468	169317877	0.688	ATP1B1,DPT	2	Non-TIG
chr1	168572468	169103966	1	ATP1B1,DPT	2	Non-TIG
chr1	168605382	169317877	0.563	ATP1B1,DPT	2	Non-TIG
chr1	168656952	169317877	0.563	ATP1B1,DPT	2	Non-TIG
chr1	169569914	169681755	0.625	SELL,SELP	2	Non-TIG
chr1	169569914	169778962	0.563	C1orf112,METTL18,SELE,SELL,SELP	5	Non-TIG
chr1	171770727	171954214	0.688	DNM3	1	TIG
chr1	172059137	172371448	0.563	NA	0	Zero-PCG
chr1	172413285	172697378	0.563	FASLG,SUCO	2	Non-TIG
chr1	172711924	173157477	0.625	TNFSF18	1	TIG
chr1	172711924	173183496	0.688	TNFSF18,TNFSF4	2	Non-TIG
chr1	172711924	173224544	0.563	TNFSF18,TNFSF4	2	Non-TIG
chr1	172711924	173400519	0.75	TNFSF18,TNFSF4	2	Non-TIG
chr1	172794986	173183496	0.625	TNFSF18,TNFSF4	2	Non-TIG
chr1	173377807	173794665	0.625	ANKRD45,CENPL,DARS2,KLHL20,LOC730159,PRDX6,SLC9C2	7	Non-TIG
chr1	174227382	174695858	0.813	GPR52	1	TIG
chr1	174227382	174717219	0.688	GPR52	1	TIG
chr1	174266384	174717219	0.563	GPR52	1	TIG
chr1	174738723	174969728	0.813	CACYBP,RABGAP1L	2	Non-TIG
chr1	174768524	174969728	0.625	CACYBP,RABGAP1L	2	Non-TIG
chr1	175115869	175288966	0.938	KIAA0040	1	TIG
chr1	175115869	175308202	0.625	KIAA0040	1	TIG
chr1	176344294	176813420	0.563	PAPPA2	1	TIG
chr1	176850307	177897853	0.813	ASTN1,FAM5B	2	Non-TIG
chr1	176850307	177917694	0.688	ASTN1,FAM5B	2	Non-TIG
chr1	178269225	178483093	0.563	TEX35	1	TIG
chr1	178501615	178743605	0.563	RALGPS2	1	TIG
chr1	178501615	178972477	0.688	ANGPTL1,RALGPS2	2	Non-TIG
chr1	178501615	178703689	0.813	RALGPS2	1	TIG
chr1	178722701	178972477	0.875	ANGPTL1	1	TIG
chr1	179675231	179784089	0.688	FAM163A	1	TIG
chr1	179837042	180157904	0.563	CEP350,QSOX1,TOR1AIP1,TOR1AIP2	4	Non-TIG
chr1	180200529	180451770	0.813	NA	0	Zero-PCG
chr1	180218488	180385346	0.563	NA	0	Zero-PCG
chr1	180471207	180832520	0.813	ACBD6,XPR1	2	Non-TIG
chr1	180471207	180851252	0.75	ACBD6,XPR1	2	Non-TIG
chr1	180471207	180902952	0.563	ACBD6,KIAA1614,XPR1	3	Non-TIG
chr1	180471207	181122753	0.625	ACBD6,IER5,KIAA1614,MR1,STX6,XPR1	6	Non-TIG
chr1	180502811	180832520	0.625	XPR1	1	TIG
chr1	180851233	181135911	0.75	IER5,KIAA1614,MR1,STX6	4	Non-TIG
chr1	180886222	181122753	0.563	IER5,MR1,STX6	3	Non-TIG
chr1	181007741	181122753	0.875	IER5	1	TIG
chr1	181159181	181394266	0.625	NA	0	Zero-PCG
chr1	181448462	182054237	0.625	CACNA1E,ZNF648	2	Non-TIG
chr1	181448462	181906874	0.625	CACNA1E	1	TIG
chr1	181448462	181889168	0.563	CACNA1E	1	TIG
chr1	182049995	182374411	0.688	GLUL,TEDDM1	2	Non-TIG
chr1	182112476	182374411	0.875	GLUL,TEDDM1	2	Non-TIG
chr1	182564515	182756014	0.688	RGS16,RGS8	2	Non-TIG
chr1	183624793	183891869	0.813	NA	0	Zero-PCG
chr1	183654425	183891869	0.688	NA	0	Zero-PCG
chr1	184044741	184634038	0.688	C1orf21	1	TIG
chr1	184179714	184634038	0.625	C1orf21	1	TIG
chr1	184774884	184955838	0.688	FAM129A	1	TIG
chr1	185285654	185664647	0.75	IVNS1ABP	1	TIG
chr1	185782696	186182424	0.688	NA	0	Zero-PCG
chr1	186451576	186955628	0.563	PLA2G4A,PTGS2	2	Non-TIG
chr1	186574700	186955628	0.625	PLA2G4A,PTGS2	2	Non-TIG
chr1	192443388	192550158	0.563	RGS1	1	TIG
chr1	197490458	197893848	0.875	C1orf53,DENND1B,LHX9	3	Non-TIG
chr1	197490458	198435278	0.563	C1orf53,DENND1B,LHX9,NEK7	4	Non-TIG
chr1	197584032	197893848	0.625	C1orf53,DENND1B,LHX9	3	Non-TIG
chr1	198041511	198435278	0.625	NEK7	1	TIG
chr1	198740874	199433209	0.75	NA	0	Zero-PCG
chr1	198740874	199521305	0.563	NA	0	Zero-PCG
chr1	200227312	200458016	0.75	ZNF281	1	TIG
chr1	200591065	200772215	1	CAMSAP2,DDX59	2	Non-TIG
chr1	200939316	201088956	0.75	ASCL5,CACNA1S,KIF21B	3	Non-TIG
chr1	200939316	201012230	0.625	KIF21B	1	TIG
chr1	201451031	201482305	0.563	CSRP1	1	TIG
chr1	201500051	201764634	0.938	NAV1	1	TIG
chr1	201528952	201678796	0.938	NA	0	Zero-PCG
chr1	201673499	201764634	0.813	NAV1	1	TIG
chr1	201845455	202104498	0.688	ELF3,GPR37L1,LMOD1,RNPEP,SHISA4,TIMM17A	6	Non-TIG
chr1	201845455	201942378	0.625	LMOD1,SHISA4,TIMM17A	3	Non-TIG
chr1	201865196	201914923	0.563	NA	0	Zero-PCG
chr1	201968933	202104498	0.75	ELF3,GPR37L1	2	Non-TIG
chr1	202432953	202689318	0.688	SYT2	1	TIG
chr1	202470595	202569914	0.625	NA	0	Zero-PCG
chr1	202994884	203186777	0.938	ADORA1,CHI3L1,MYBPH,MYOG,PPFIA4	5	Non-TIG
chr1	202994884	203238390	0.813	ADORA1,CHI3L1,CHIT1,MYBPH,MYOG,PPFIA4	6	Non-TIG
chr1	203024157	203186777	0.813	ADORA1,CHI3L1,MYBPH,MYOG	4	Non-TIG
chr1	203087113	203186777	0.625	ADORA1,CHI3L1,MYBPH	3	Non-TIG
chr1	203236565	203309386	0.875	BTG2	1	TIG
chr1	203236565	203457076	0.688	BTG2,FMOD,PRELP	3	Non-TIG
chr1	203296038	203457076	0.875	FMOD,PRELP	2	Non-TIG
chr1	203307725	203432984	0.813	FMOD	1	TIG
chr1	203456654	203671422	0.563	ATP2B4,OPTC	2	Non-TIG
chr1	203473975	203671422	0.625	ATP2B4	1	TIG
chr1	203473975	203608397	0.75	ATP2B4	1	TIG
chr1	203473975	203579039	0.625	NA	0	Zero-PCG
chr1	203473975	203643764	0.875	ATP2B4	1	TIG
chr1	203830558	204098353	0.563	SNRPE,SOX13	2	Non-TIG
chr1	203830558	204176401	0.875	ETNK2,KISS1,REN,SNRPE,SOX13	5	Non-TIG
chr1	203830558	204043907	0.563	SNRPE,SOX13	2	Non-TIG
chr1	204131792	204183920	0.625	GOLT1A,KISS1,REN	3	Non-TIG
chr1	204131792	204336098	0.938	GOLT1A,KISS1,PLEKHA6,REN	4	Non-TIG
chr1	204131792	204367868	0.563	GOLT1A,KISS1,PLEKHA6,REN	4	Non-TIG
chr1	204176382	204381453	0.75	GOLT1A,PLEKHA6,PPP1R15B	3	Non-TIG
chr1	204182766	204336098	0.938	GOLT1A,PLEKHA6	2	Non-TIG
chr1	204227682	204336098	0.813	PLEKHA6	1	TIG
chr1	204379914	204472478	0.813	PIK3C2B,PPP1R15B	2	Non-TIG
chr1	204400625	204472478	1	PIK3C2B	1	TIG
chr1	204535126	204733138	0.563	LRRN2	1	TIG
chr1	204535126	204776524	0.688	LRRN2	1	TIG
chr1	204944539	205030899	0.625	CNTN2	1	TIG
chr1	204944539	205225487	0.563	CNTN2,DSTYK,RBBP5,TMCC2,TMEM81	5	Non-TIG
chr1	205240680	205313052	0.75	NUAK2	1	TIG
chr1	205554135	205638611	0.563	ELK4	1	TIG
chr1	205626852	205680444	0.625	SLC45A3	1	TIG
chr1	205760446	206234572	0.688	AVPR1B,FAM72A,PM20D1,SLC26A9,SLC41A1	5	Non-TIG
chr1	205760446	205888291	0.688	PM20D1,SLC41A1	2	Non-TIG
chr1	205888272	206234572	0.813	AVPR1B,FAM72A,SLC26A9	3	Non-TIG
chr1	206223233	206310559	0.688	AVPR1B,C1orf186	2	Non-TIG
chr1	206653019	206764390	0.688	RASSF5	1	TIG
chr1	206899094	207109029	0.563	FAIM3,IL10,IL19,IL20,IL24	5	Non-TIG
chr1	206899094	207155661	0.938	FAIM3,FCAMR,IL10,IL19,IL20,IL24,PIGR	7	Non-TIG
chr1	206899094	206983036	0.563	IL10	1	TIG
chr1	207222859	207673433	0.563	C4BPA,C4BPB,CD55,CR1,CR2,PFKFB2,YOD1	7	Non-TIG
chr1	207251321	207578463	0.75	C4BPA,C4BPB,CD55	3	Non-TIG
chr1	207251321	207673433	0.688	C4BPA,C4BPB,CD55,CR1,CR2	5	Non-TIG
chr1	208042560	208137070	0.75	CD34	1	TIG
chr1	208070214	208137070	0.563	CD34	1	TIG
chr1	208194903	208426303	0.938	PLXNA2	1	TIG
chr1	208825831	209381601	0.688	NA	0	Zero-PCG
chr1	209742964	209866449	0.688	CAMK1G,G0S2,HSD11B1,LAMB3	4	Non-TIG
chr1	210033823	210163112	0.563	SYT14	1	TIG
chr1	210573708	211307578	0.813	KCNH1	1	TIG
chr1	210621818	211307578	0.813	KCNH1	1	TIG
chr1	210757883	211307578	0.75	KCNH1	1	TIG
chr1	211687491	211828741	0.563	SLC30A1	1	TIG
chr1	211853788	212208638	0.563	LPGAT1	1	TIG
chr1	212236375	212467367	0.563	PPP2R5A	1	TIG
chr1	212236375	212489368	0.625	PPP2R5A	1	TIG
chr1	212236375	212541527	0.625	PPP2R5A	1	TIG
chr1	214387453	214506467	0.875	SMYD2	1	TIG
chr1	214435024	214506467	0.563	SMYD2	1	TIG
chr1	214502346	214764504	0.688	PTPN14	1	TIG
chr1	214561756	214776995	0.625	CENPF,PTPN14	2	Non-TIG
chr1	214801673	215697286	0.813	KCNK2	1	TIG
chr1	214831964	215700098	0.625	KCNK2	1	TIG
chr1	214982381	215697286	0.563	KCNK2	1	TIG
chr1	218472491	219986163	0.563	LYPLAL1,TGFB2	2	Non-TIG
chr1	218503564	219986163	0.625	LYPLAL1,TGFB2	2	Non-TIG
chr1	218503564	219841766	0.563	LYPLAL1,TGFB2	2	Non-TIG
chr1	218503564	219740895	0.563	LYPLAL1,TGFB2	2	Non-TIG
chr1	218503564	219348386	0.563	LYPLAL1,TGFB2	2	Non-TIG
chr1	218503564	219241077	0.75	TGFB2	1	TIG
chr1	218503564	219590163	0.688	LYPLAL1,TGFB2	2	Non-TIG
chr1	220390519	220977176	0.563	C1orf115,MARC1,MARC2,MARK1,RAB3GAP2	5	Non-TIG
chr1	220444812	220864108	0.563	C1orf115,MARK1,RAB3GAP2	3	Non-TIG
chr1	220444812	220977176	0.75	C1orf115,MARC1,MARC2,MARK1,RAB3GAP2	5	Non-TIG
chr1	221047724	221614338	0.688	HLX	1	TIG
chr1	221047724	221377002	0.563	HLX	1	TIG
chr1	222638263	222818127	0.625	HHIPL2,MIA3,TAF1A	3	Non-TIG
chr1	222911724	223263607	0.688	DISP1	1	TIG
chr1	222911724	223307195	0.625	DISP1	1	TIG
chr1	222942698	223263607	0.563	DISP1	1	TIG
chr1	222965876	223263607	0.688	DISP1	1	TIG
chr1	222965876	223307195	0.563	DISP1	1	TIG
chr1	223302811	223872598	0.75	C1orf65,CAPN8,SUSD4,TLR5	4	Non-TIG
chr1	223302811	223858374	0.688	C1orf65,CAPN8,SUSD4,TLR5	4	Non-TIG
chr1	224685259	225110452	0.563	CNIH3	1	TIG
chr1	224690795	225041287	0.813	CNIH3	1	TIG
chr1	225662788	226033683	0.563	ENAH,EPHX1,SRP9	3	Non-TIG
chr1	225662788	226071117	0.563	ENAH,EPHX1,SRP9,TMEM63A	4	Non-TIG
chr1	225662788	226163873	0.625	ENAH,EPHX1,LEFTY1,LEFTY2,PYCR2,SRP9,TMEM63A	7	Non-TIG
chr1	225662788	225965545	0.625	ENAH,SRP9	2	Non-TIG
chr1	225705293	225965545	0.563	ENAH,SRP9	2	Non-TIG
chr1	225741694	225965545	0.75	ENAH,SRP9	2	Non-TIG
chr1	226814334	227015959	0.688	ITPKB	1	TIG
chr1	227652690	228141791	0.563	JMJD4,PRSS38,SNAP47,WNT9A,ZNF678	5	Non-TIG
chr1	227950294	228141791	0.688	PRSS38,WNT9A	2	Non-TIG
chr1	228187219	228291381	0.625	ARF1,C1orf35,WNT3A	3	Non-TIG
chr1	228783952	229393966	0.688	NA	0	Zero-PCG
chr1	228783952	229363400	0.813	NA	0	Zero-PCG
chr1	228800312	229363400	0.75	NA	0	Zero-PCG
chr1	228800312	229393966	1	NA	0	Zero-PCG
chr1	228800312	229617928	0.938	ACTA1,CCSAP,RAB4A,SPHAR	4	Non-TIG
chr1	228827874	229293116	0.688	NA	0	Zero-PCG
chr1	228827874	229363400	0.75	NA	0	Zero-PCG
chr1	228827874	229407712	0.875	RAB4A	1	TIG
chr1	228870812	229238896	0.563	NA	0	Zero-PCG
chr1	228870812	229363400	0.75	NA	0	Zero-PCG
chr1	229390552	229617928	0.875	ACTA1,CCSAP,RAB4A,SPHAR	4	Non-TIG
chr1	229796688	230359029	0.563	GALNT2	1	TIG
chr1	229796688	230405238	0.75	GALNT2	1	TIG
chr1	229796688	230446516	0.813	GALNT2	1	TIG
chr1	229979379	230446516	0.563	GALNT2	1	TIG
chr1	230933786	231347257	0.625	ARV1,C1orf198,FAM89A,LOC149373,TRIM67,TTC13	6	Non-TIG
chr1	231053158	231347257	0.75	ARV1,FAM89A,LOC149373,TRIM67,TTC13	5	Non-TIG
chr1	231451719	231739946	0.688	EGLN1,EXOC8,SPRTN,TSNAX	4	Non-TIG
chr1	231473119	231739946	0.688	EGLN1,EXOC8,SPRTN,TSNAX	4	Non-TIG
chr1	231493741	231739946	1	EGLN1,TSNAX	2	Non-TIG
chr1	232002591	232766514	0.563	SIPA1L2	1	TIG
chr1	232763357	233377421	0.563	MAP10,NTPCR	2	Non-TIG
chr1	233500629	234250533	0.625	KCNK1,SLC35F3	2	Non-TIG
chr1	233500629	234225739	0.75	KCNK1,SLC35F3	2	Non-TIG
chr1	233500629	234205941	0.688	KCNK1,SLC35F3	2	Non-TIG
chr1	233530795	234247740	0.563	KCNK1,SLC35F3	2	Non-TIG
chr1	233530795	234205941	0.563	KCNK1,SLC35F3	2	Non-TIG
chr1	233560397	233927042	0.625	KCNK1	1	TIG
chr1	233560397	234040410	0.563	KCNK1	1	TIG
chr1	233560397	234205941	0.75	KCNK1,SLC35F3	2	Non-TIG
chr1	233560397	234250533	0.688	KCNK1,SLC35F3	2	Non-TIG
chr1	234250514	234445883	0.563	NA	0	Zero-PCG
chr1	234613787	235257336	1	IRF2BP2,TARBP1	2	Non-TIG
chr1	234622384	234747458	0.625	IRF2BP2	1	TIG
chr1	234622384	235115189	0.688	IRF2BP2	1	TIG
chr1	234715450	235267687	0.813	IRF2BP2	1	TIG
chr1	234733847	235115189	0.75	IRF2BP2	1	TIG
chr1	234733847	235267687	1	IRF2BP2	1	TIG
chr1	234741640	234867332	0.625	IRF2BP2	1	TIG
chr1	234859585	235257336	0.688	NA	0	Zero-PCG
chr1	235362596	235597838	0.563	ARID4B,GGPS1,TBCE	3	Non-TIG
chr1	236260342	236653400	0.875	EDARADD,ERO1LB,GPR137B	3	Non-TIG
chr1	236260342	236615487	0.688	EDARADD,ERO1LB,GPR137B	3	Non-TIG
chr1	236260342	236706841	0.938	EDARADD,ERO1LB,GPR137B,LGALS8	4	Non-TIG
chr1	236260342	236724059	0.563	EDARADD,ERO1LB,GPR137B,LGALS8	4	Non-TIG
chr1	236300950	236706841	0.688	EDARADD,ERO1LB,GPR137B,LGALS8	4	Non-TIG
chr1	238014711	239115314	0.625	ZP4	1	TIG
chr1	240352850	240855597	0.563	GREM2	1	TIG
chr1	240895791	241663404	0.625	RGS7	1	TIG
chr1	241768661	241998648	0.75	CHML,OPN3,WDR64	3	Non-TIG
chr1	241790974	241998648	0.688	CHML,OPN3,WDR64	3	Non-TIG
chr1	243507427	244436525	0.563	AKT3,ZBTB18	2	Non-TIG
chr1	243639217	244436525	0.875	AKT3,ZBTB18	2	Non-TIG
chr1	244766900	244965017	0.625	DESI2	1	TIG
chr1	245027314	245134155	0.625	EFCAB2,HNRNPU	2	Non-TIG
chr1	245027314	245206162	0.75	EFCAB2,HNRNPU	2	Non-TIG
chr1	245316085	246176213	0.813	KIF26B	1	TIG
chr1	245316085	246444078	0.563	KIF26B	1	TIG
chr1	245316085	246614696	0.688	KIF26B	1	TIG
chr1	245316085	246670999	0.75	KIF26B,SMYD3	2	Non-TIG
chr1	246166624	246614696	0.625	NA	0	Zero-PCG
chr10	325365	862164	0.563	DIP2C	1	TIG
chr10	557124	862164	0.688	DIP2C	1	TIG
chr10	1146671	3123279	0.563	ADARB2,PFKP	2	Non-TIG
chr10	3204680	4813807	0.563	KLF6,PITRM1	2	Non-TIG
chr10	3235217	4813807	0.625	KLF6	1	TIG
chr10	3264047	4309777	0.625	KLF6	1	TIG
chr10	3264047	4813807	0.875	KLF6	1	TIG
chr10	3264047	4698978	1	KLF6	1	TIG
chr10	3494407	4813807	0.625	KLF6	1	TIG
chr10	4857629	5426178	0.563	AKR1C1,AKR1C2,AKR1C3,AKR1C4,AKR1E2,UCN3	6	Non-TIG
chr10	4892012	5484773	0.813	AKR1C1,AKR1C2,AKR1C3,AKR1C4,TUBAL3,UCN3	6	Non-TIG
chr10	4892012	5426178	0.625	AKR1C1,AKR1C2,AKR1C3,AKR1C4,UCN3	5	Non-TIG
chr10	4892012	5385999	0.75	AKR1C1,AKR1C2,AKR1C3,AKR1C4	4	Non-TIG
chr10	4892012	5336669	0.688	AKR1C1,AKR1C2,AKR1C3,AKR1C4	4	Non-TIG
chr10	5475763	5649328	0.875	CALML3,CALML5,NET1	3	Non-TIG
chr10	5475763	5672000	0.875	CALML3,CALML5,NET1	3	Non-TIG
chr10	6128535	6448808	0.75	PFKFB3,RBM17	2	Non-TIG
chr10	6151064	6448808	0.688	PFKFB3	1	TIG
chr10	6178451	6459443	0.625	PFKFB3	1	TIG
chr10	6450805	6720357	0.563	PRKCQ	1	TIG
chr10	6487402	6711792	0.688	PRKCQ	1	TIG
chr10	6709825	7459237	0.563	SFMBT2	1	TIG
chr10	7163358	7459237	0.563	SFMBT2	1	TIG
chr10	7567551	7729835	0.563	ITIH5	1	TIG
chr10	7567551	9353869	0.75	ATP5C1,GATA3,ITIH2,ITIH5,KIN,TAF3	6	Non-TIG
chr10	7728909	9353869	0.625	ATP5C1,GATA3,ITIH2,KIN,TAF3	5	Non-TIG
chr10	7798542	9353869	0.625	ATP5C1,GATA3,KIN,TAF3	4	Non-TIG
chr10	7855409	9353869	0.875	GATA3,TAF3	2	Non-TIG
chr10	7914129	9253646	0.875	GATA3	1	TIG
chr10	7914129	9353869	0.875	GATA3	1	TIG
chr10	8085637	9353869	0.813	GATA3	1	TIG
chr10	8085637	9253646	0.688	GATA3	1	TIG
chr10	9373682	10719642	0.625	NA	0	Zero-PCG
chr10	9373682	11078599	0.688	NA	0	Zero-PCG
chr10	9373682	11155952	0.563	NA	0	Zero-PCG
chr10	9373682	11327659	0.875	CELF2	1	TIG
chr10	11557793	11767857	0.688	USP6NL	1	TIG
chr10	11557793	11800113	0.688	ECHDC3,USP6NL	2	Non-TIG
chr10	11575196	11767857	0.813	NA	0	Zero-PCG
chr10	11824975	12028800	0.875	PROSER2	1	TIG
chr10	12294621	13124726	0.813	CAMK1D,CCDC3	2	Non-TIG
chr10	12294621	13142354	1	CAMK1D,CCDC3,OPTN	3	Non-TIG
chr10	12294621	13098665	0.688	CAMK1D,CCDC3	2	Non-TIG
chr10	12294621	12760510	0.875	CAMK1D	1	TIG
chr10	12294621	12698729	0.625	CAMK1D	1	TIG
chr10	12749489	13124726	1	CCDC3	1	TIG
chr10	12749489	13098665	0.813	CCDC3	1	TIG
chr10	13414058	13578955	0.563	BEND7	1	TIG
chr10	13692039	13830318	0.625	NA	0	Zero-PCG
chr10	13820165	14136572	0.625	NA	0	Zero-PCG
chr10	14239092	14521246	0.563	FRMD4A	1	TIG
chr10	14541093	14921305	0.813	CDNF,FAM107B,HSPA14,SUV39H2	4	Non-TIG
chr10	14541093	14881320	0.563	CDNF,FAM107B,HSPA14	3	Non-TIG
chr10	14579090	14881320	0.625	CDNF,FAM107B,HSPA14	3	Non-TIG
chr10	14579090	14844161	0.813	FAM107B	1	TIG
chr10	14579090	14921305	1	CDNF,FAM107B,HSPA14,SUV39H2	4	Non-TIG
chr10	14643955	14881320	0.75	CDNF,FAM107B,HSPA14	3	Non-TIG
chr10	15461053	15767925	0.875	ITGA8	1	TIG
chr10	15461053	15786457	0.938	ITGA8	1	TIG
chr10	15461053	15867106	0.563	ITGA8	1	TIG
chr10	15503496	15767925	0.563	ITGA8	1	TIG
chr10	15920782	16563111	0.688	PTER	1	TIG
chr10	15920782	16587344	0.75	C1QL3,PTER	2	Non-TIG
chr10	15920782	16819634	0.625	C1QL3,PTER	2	Non-TIG
chr10	15920782	16851531	0.875	C1QL3,PTER	2	Non-TIG
chr10	16870317	17243975	0.625	CUBN	1	TIG
chr10	16870317	17299900	0.938	CUBN,TRDMT1,VIM	3	Non-TIG
chr10	16870317	17332842	0.688	CUBN,TRDMT1,VIM	3	Non-TIG
chr10	16870317	17650309	0.563	CUBN,ST8SIA6,TRDMT1,VIM	4	Non-TIG
chr10	16870317	17277705	0.688	CUBN,TRDMT1,VIM	3	Non-TIG
chr10	16933030	17277705	0.563	CUBN,TRDMT1,VIM	3	Non-TIG
chr10	16933030	17299900	0.625	CUBN,TRDMT1,VIM	3	Non-TIG
chr10	17640959	18505631	0.688	MRC1,PTPLA,SLC39A12,STAM,TMEM236	5	Non-TIG
chr10	20100371	21058440	0.625	PLXDC2	1	TIG
chr10	21367785	21567839	0.563	C10orf113	1	TIG
chr10	21567820	21784792	0.75	NA	0	Zero-PCG
chr10	22278300	23278001	0.875	ARMC3,BMI1,COMMD3,COMMD3-BMI1,DNAJC1,EBLN1,PIP4K2A,SPAG6	8	Non-TIG
chr10	22278300	23357298	0.625	ARMC3,BMI1,COMMD3,COMMD3-BMI1,DNAJC1,EBLN1,PIP4K2A,SPAG6	8	Non-TIG
chr10	22278300	23325191	0.813	ARMC3,BMI1,COMMD3,COMMD3-BMI1,DNAJC1,EBLN1,PIP4K2A,SPAG6	8	Non-TIG
chr10	22278300	23385483	0.563	ARMC3,BMI1,COMMD3,COMMD3-BMI1,DNAJC1,EBLN1,MSRB2,PIP4K2A,SPAG6	9	Non-TIG
chr10	22282513	22624696	0.625	BMI1,COMMD3,COMMD3-BMI1,DNAJC1,EBLN1	5	Non-TIG
chr10	22863077	23278001	0.625	ARMC3,PIP4K2A	2	Non-TIG
chr10	23603889	23819191	0.625	C10orf67,OTUD1	2	Non-TIG
chr10	24283578	24808128	0.563	NA	0	Zero-PCG
chr10	26623816	26846202	0.75	APBB1IP	1	TIG
chr10	27001008	27150232	0.625	ABI1	1	TIG
chr10	27001008	27180013	0.75	ABI1	1	TIG
chr10	28030825	28468634	0.688	ARMC4,MKX	2	Non-TIG
chr10	28030825	28540377	0.813	ARMC4,MKX	2	Non-TIG
chr10	28072528	28468634	0.563	ARMC4	1	TIG
chr10	28530451	28700306	0.625	MPP7	1	TIG
chr10	28917228	29594149	0.625	BAMBI,C10orf126,LYZL1	3	Non-TIG
chr10	28917228	29681538	0.563	BAMBI,C10orf126,LYZL1	3	Non-TIG
chr10	28952953	29681538	0.563	BAMBI,C10orf126,LYZL1	3	Non-TIG
chr10	28952953	29280871	0.688	BAMBI,C10orf126	2	Non-TIG
chr10	28952953	29419745	0.688	BAMBI,C10orf126	2	Non-TIG
chr10	28952953	29533190	0.625	BAMBI,C10orf126	2	Non-TIG
chr10	28952953	29594149	0.688	BAMBI,C10orf126,LYZL1	3	Non-TIG
chr10	30287434	30530255	0.75	KIAA1462	1	TIG
chr10	30673459	30823657	0.813	MAP3K8	1	TIG
chr10	30673459	30880325	0.75	MAP3K8	1	TIG
chr10	30702606	30880325	0.688	MAP3K8	1	TIG
chr10	30702606	30823657	0.625	MAP3K8	1	TIG
chr10	30722327	30823657	0.625	MAP3K8	1	TIG
chr10	30976777	32306100	0.813	ARHGAP12,ZEB1,ZNF438	3	Non-TIG
chr10	30976777	32097789	0.563	ZEB1,ZNF438	2	Non-TIG
chr10	30985576	31909743	0.563	ZEB1,ZNF438	2	Non-TIG
chr10	30998385	31780254	0.563	ZEB1,ZNF438	2	Non-TIG
chr10	30998385	32059432	0.75	ZEB1,ZNF438	2	Non-TIG
chr10	31007102	32151617	0.563	ZEB1,ZNF438	2	Non-TIG
chr10	31015890	31998482	0.563	ZEB1,ZNF438	2	Non-TIG
chr10	31040621	31780254	0.563	ZEB1,ZNF438	2	Non-TIG
chr10	31040621	32059432	0.625	ZEB1,ZNF438	2	Non-TIG
chr10	31072958	32097789	0.75	ZEB1,ZNF438	2	Non-TIG
chr10	31072958	32059432	0.563	ZEB1,ZNF438	2	Non-TIG
chr10	31072958	31780254	0.563	ZEB1,ZNF438	2	Non-TIG
chr10	31072958	31757303	0.75	ZEB1,ZNF438	2	Non-TIG
chr10	31072958	31612138	0.688	ZEB1,ZNF438	2	Non-TIG
chr10	33084284	33299868	0.75	ITGB1	1	TIG
chr10	33562061	34570622	0.625	NRP1	1	TIG
chr10	33562061	34927577	0.563	NRP1	1	TIG
chr10	33616652	34371103	0.625	NRP1	1	TIG
chr10	33616652	34512828	0.563	NRP1	1	TIG
chr10	33616652	34570622	0.625	NRP1	1	TIG
chr10	33616652	34594602	0.625	NRP1	1	TIG
chr10	33616652	34927577	0.75	NRP1	1	TIG
chr10	34944679	35283792	0.875	PARD3	1	TIG
chr10	35409026	35507592	0.75	CREM	1	TIG
chr10	35525554	35863932	0.563	CCNY	1	TIG
chr10	35852404	37178109	0.75	FZD8,GJD4	2	Non-TIG
chr10	35887486	37178109	0.563	FZD8,GJD4	2	Non-TIG
chr10	35900873	37068721	0.688	FZD8	1	TIG
chr10	35900873	37178109	0.563	FZD8	1	TIG
chr10	35900873	37014610	0.813	FZD8	1	TIG
chr10	35924610	37068721	0.688	FZD8	1	TIG
chr10	35924610	37178109	0.688	FZD8	1	TIG
chr10	35924610	37014610	0.625	FZD8	1	TIG
chr10	43359869	43601114	0.625	RET	1	TIG
chr10	43359869	43589045	0.75	RET	1	TIG
chr10	43788845	43844099	0.563	NA	0	Zero-PCG
chr10	44162659	45316502	0.563	CXCL12,LOC100130539	2	Non-TIG
chr10	44162659	45360466	0.688	CXCL12,LOC100130539	2	Non-TIG
chr10	44162659	44882193	0.563	CXCL12,LOC100130539	2	Non-TIG
chr10	44162659	44857908	0.938	LOC100130539	1	TIG
chr10	44882174	45353878	0.563	NA	0	Zero-PCG
chr10	45730820	47600693	0.563	AGAP4,ALOX5,ANXA8,ANXA8L1,FAM21C,FAM25B,FAM25C,FAM25G,GPRIN2,MARCH8,NPY4R,OR13A1,SYT15,ZFAND4	14	Non-TIG
chr10	45960052	46168958	0.625	MARCH8,ZFAND4	2	Non-TIG
chr10	49759728	49868352	0.688	NA	0	Zero-PCG
chr10	49857471	50727239	0.625	C10orf128,C10orf71,DRGX,FAM170B,LRRC18,VSTM4,WDFY4	7	Non-TIG
chr10	50184435	50385287	0.625	FAM170B,VSTM4	2	Non-TIG
chr10	52761551	53975710	0.563	CSTF2T	1	TIG
chr10	52761551	53764768	0.625	CSTF2T	1	TIG
chr10	52761551	53720361	0.75	CSTF2T	1	TIG
chr10	52823601	53975710	0.75	CSTF2T	1	TIG
chr10	52823601	53720361	0.563	CSTF2T	1	TIG
chr10	54068115	54248858	0.563	DKK1	1	TIG
chr10	54068115	54326939	0.688	DKK1	1	TIG
chr10	60994776	61340550	0.625	FAM13C	1	TIG
chr10	61000529	61386002	0.563	FAM13C	1	TIG
chr10	61382259	61569322	0.688	SLC16A9	1	TIG
chr10	61382259	61808432	0.75	CCDC6,SLC16A9	2	Non-TIG
chr10	61860094	61969039	0.688	ANK3	1	TIG
chr10	61860094	62194806	0.688	ANK3	1	TIG
chr10	61963635	62194806	0.625	NA	0	Zero-PCG
chr10	62193975	62407177	0.625	NA	0	Zero-PCG
chr10	62576485	63044245	0.625	RHOBTB1	1	TIG
chr10	64353950	64926266	0.75	ADO,EGR2,NRBF2	3	Non-TIG
chr10	64370164	64844259	0.563	ADO,EGR2	2	Non-TIG
chr10	64370164	64918087	0.563	ADO,EGR2,NRBF2	3	Non-TIG
chr10	64370164	64578888	0.563	ADO,EGR2	2	Non-TIG
chr10	64918068	65485184	0.688	JMJD1C,REEP3	2	Non-TIG
chr10	64918068	65527492	0.563	JMJD1C,REEP3	2	Non-TIG
chr10	64976457	65393977	0.813	JMJD1C,REEP3	2	Non-TIG
chr10	64976457	65485184	0.75	JMJD1C,REEP3	2	Non-TIG
chr10	69609072	69991714	0.688	HERC4,MYPN,SIRT1	3	Non-TIG
chr10	70552065	70661552	0.563	DDX50,STOX1	2	Non-TIG
chr10	70764732	70853245	0.625	SRGN	1	TIG
chr10	70939081	71168704	0.563	HK1,HKDC1,SUPV3L1	3	Non-TIG
chr10	70982136	71152474	1	HK1	1	TIG
chr10	71173187	71267806	0.688	TACR2,TSPAN15	2	Non-TIG
chr10	71275562	71404499	0.688	C10orf35,NEUROG3	2	Non-TIG
chr10	71534529	71674599	0.688	COL13A1	1	TIG
chr10	71980991	72108408	0.938	NPFFR1,PPA1	2	Non-TIG
chr10	71980991	72147932	0.813	LRRC20,NPFFR1,PPA1	3	Non-TIG
chr10	72014868	72124453	0.563	NPFFR1	1	TIG
chr10	72014868	72108408	0.875	NPFFR1	1	TIG
chr10	72220886	72309812	0.688	PALD1	1	TIG
chr10	72297179	72521260	0.875	ADAMTS14,PRF1	2	Non-TIG
chr10	72297179	72581586	0.813	ADAMTS14,PRF1,SGPL1,TBATA	4	Non-TIG
chr10	72663239	73045014	0.875	UNC5B	1	TIG
chr10	72663239	72982824	0.938	UNC5B	1	TIG
chr10	72685606	73045014	1	UNC5B	1	TIG
chr10	72685606	72982824	1	UNC5B	1	TIG
chr10	72715981	72982824	0.563	UNC5B	1	TIG
chr10	73063210	73369133	0.75	CDH23,SLC29A3	2	Non-TIG
chr10	73063210	73486484	1	C10orf105,CDH23,SLC29A3	3	Non-TIG
chr10	73074221	73329951	0.563	CDH23,SLC29A3	2	Non-TIG
chr10	73128227	73369133	0.875	CDH23	1	TIG
chr10	73128227	73423926	0.563	CDH23	1	TIG
chr10	73137334	73329951	0.688	CDH23	1	TIG
chr10	73144143	73486484	0.875	C10orf105,CDH23	2	Non-TIG
chr10	73189564	73473899	0.563	NA	0	Zero-PCG
chr10	73584887	73656335	0.625	PSAP	1	TIG
chr10	73656316	73808541	0.563	CHST3	1	TIG
chr10	73716016	73808541	0.688	CHST3	1	TIG
chr10	73820940	74100380	0.875	ANAPC16,ASCC1,DDIT4,SPOCK2	4	Non-TIG
chr10	73886130	74100380	0.563	ANAPC16,ASCC1,DDIT4	3	Non-TIG
chr10	73886130	73983189	0.813	ANAPC16,ASCC1	2	Non-TIG
chr10	73975313	74100380	0.688	ANAPC16,ASCC1,DDIT4	3	Non-TIG
chr10	74003482	74097103	0.813	DDIT4	1	TIG
chr10	74100361	74821448	0.875	DNAJB12,MCU,MICU1,OIT3,PLA2G12B	5	Non-TIG
chr10	74100361	74635746	0.813	DNAJB12,MCU,MICU1	3	Non-TIG
chr10	74114134	74594190	0.938	DNAJB12,MCU,MICU1	3	Non-TIG
chr10	75289277	75386614	0.563	USP54	1	TIG
chr10	75289277	75404106	0.938	MYOZ1,USP54	2	Non-TIG
chr10	75632284	75841165	0.688	C10orf55,CAMK2G,PLAU,VCL	4	Non-TIG
chr10	75632284	75717325	0.688	C10orf55,CAMK2G,PLAU	3	Non-TIG
chr10	75910041	76871212	0.75	ADK,AP3M1,DUPD1,DUSP13,KAT6B	5	Non-TIG
chr10	75994132	76751762	0.563	KAT6B	1	TIG
chr10	75994132	76782248	0.875	KAT6B	1	TIG
chr10	75994132	76871212	0.875	DUPD1,DUSP13,KAT6B	3	Non-TIG
chr10	76025516	76751762	0.75	KAT6B	1	TIG
chr10	76025516	76871212	0.875	DUPD1,DUSP13,KAT6B	3	Non-TIG
chr10	76025516	76782248	0.813	KAT6B	1	TIG
chr10	77155240	77796282	0.75	C10orf11,ZNF503	2	Non-TIG
chr10	78925672	79516927	0.625	KCNMA1	1	TIG
chr10	78925672	79480033	0.813	KCNMA1	1	TIG
chr10	78925672	79421350	0.75	KCNMA1	1	TIG
chr10	78925672	79404334	0.875	KCNMA1	1	TIG
chr10	78925672	79365746	0.813	NA	0	Zero-PCG
chr10	78925672	79265278	0.563	NA	0	Zero-PCG
chr10	79002759	79404334	0.75	KCNMA1	1	TIG
chr10	79606575	79734357	0.563	DLG5	1	TIG
chr10	79807213	80425308	0.563	NA	0	Zero-PCG
chr10	79807213	80962839	0.625	ZMIZ1	1	TIG
chr10	80417503	80962839	0.563	ZMIZ1	1	TIG
chr10	80826024	80956808	0.563	ZMIZ1	1	TIG
chr10	81134500	81262828	0.813	ZCCHC24	1	TIG
chr10	81134500	81227856	0.625	ZCCHC24	1	TIG
chr10	82203550	82265326	0.75	TSPAN14	1	TIG
chr10	86016563	86308833	0.813	CCSER2	1	TIG
chr10	86101406	86297376	0.563	NA	0	Zero-PCG
chr10	86134853	86308833	0.688	NA	0	Zero-PCG
chr10	86294111	88149977	0.813	GRID1	1	TIG
chr10	86372837	88149977	0.563	GRID1	1	TIG
chr10	88453270	88660054	0.813	BMPR1A	1	TIG
chr10	88470530	88660054	0.563	BMPR1A	1	TIG
chr10	89610702	90149412	0.75	KLLN,PTEN	2	Non-TIG
chr10	89610702	90325430	0.75	KLLN,PTEN	2	Non-TIG
chr10	90595552	90695311	0.625	ANKRD22,STAMBPL1	2	Non-TIG
chr10	90692249	90977633	0.688	ACTA2,CH25H,FAS	3	Non-TIG
chr10	90746896	90977633	0.625	ACTA2,CH25H,FAS	3	Non-TIG
chr10	90789773	90977633	0.75	CH25H	1	TIG
chr10	90815081	90968102	0.563	CH25H	1	TIG
chr10	91010917	91186208	0.688	IFIT1,IFIT1B,IFIT2,IFIT3,IFIT5,LIPA	6	Non-TIG
chr10	91010917	91129875	0.563	IFIT2,IFIT3,LIPA	3	Non-TIG
chr10	91010917	91149573	0.625	IFIT1B,IFIT2,IFIT3,LIPA	4	Non-TIG
chr10	91173862	91323818	0.875	IFIT5,SLC16A12	2	Non-TIG
chr10	91553594	91908446	0.563	NA	0	Zero-PCG
chr10	91553594	92353352	0.563	NA	0	Zero-PCG
chr10	91553594	92419071	0.563	NA	0	Zero-PCG
chr10	91553594	92478491	0.563	NA	0	Zero-PCG
chr10	91553594	92625371	0.75	HTR7	1	TIG
chr10	91898477	92353352	0.563	NA	0	Zero-PCG
chr10	92511342	92631167	0.625	HTR7	1	TIG
chr10	92766192	93011411	0.625	PCGF5	1	TIG
chr10	93834078	94194963	0.563	CPEB3,MARCH5	2	Non-TIG
chr10	93834078	94052033	0.75	CPEB3,MARCH5	2	Non-TIG
chr10	94822523	95118044	0.75	CYP26A1	1	TIG
chr10	94840199	95048998	0.875	NA	0	Zero-PCG
chr10	94875742	95048998	0.563	NA	0	Zero-PCG
chr10	95136314	95242995	0.75	MYOF	1	TIG
chr10	95301420	95440815	0.625	FFAR4,PDE6C,RBP4	3	Non-TIG
chr10	95573420	96080237	0.625	PLCE1,SLC35G1	2	Non-TIG
chr10	95676505	96080237	0.813	PLCE1	1	TIG
chr10	96995935	97123264	0.875	PDLIM1	1	TIG
chr10	97123245	97361584	0.875	SORBS1	1	TIG
chr10	97190309	97361584	0.875	SORBS1	1	TIG
chr10	97448322	97625626	0.875	ENTPD1,TCTN3	2	Non-TIG
chr10	97448322	97601878	0.75	ENTPD1,TCTN3	2	Non-TIG
chr10	97777144	98053668	0.813	BLNK,CCNJ,ZNF518A	3	Non-TIG
chr10	97777144	98100253	0.75	BLNK,CCNJ,DNTT,ZNF518A	4	Non-TIG
chr10	98832780	98956947	0.813	SLIT1	1	TIG
chr10	98832780	98970444	0.875	SLIT1	1	TIG
chr10	98832780	98994363	0.625	SLIT1	1	TIG
chr10	98860499	98956947	0.563	SLIT1	1	TIG
chr10	99223560	99313456	0.688	MMS19,UBTD1	2	Non-TIG
chr10	99461346	99491713	0.563	MARVELD1	1	TIG
chr10	99551914	99629835	0.813	GOLGA7B	1	TIG
chr10	99674677	99805734	0.625	CRTAC1	1	TIG
chr10	100227364	101006691	0.688	HPSE2	1	TIG
chr10	100227364	100802674	0.75	NA	0	Zero-PCG
chr10	100247221	101006691	0.688	HPSE2	1	TIG
chr10	101152393	101390866	0.563	GOT1,NKX2-3,SLC25A28	3	Non-TIG
chr10	101192992	101320484	0.625	NKX2-3	1	TIG
chr10	101192992	101390866	0.625	NKX2-3,SLC25A28	2	Non-TIG
chr10	101605744	101871693	0.563	CPN1,DNMBP	2	Non-TIG
chr10	101605744	101946540	0.625	CPN1,DNMBP,ERLIN1	3	Non-TIG
chr10	101605744	101781281	0.75	DNMBP	1	TIG
chr10	101605744	101805983	0.938	DNMBP	1	TIG
chr10	101666179	101781281	0.875	DNMBP	1	TIG
chr10	101666179	101805983	0.813	DNMBP	1	TIG
chr10	102098378	102206557	1	SCD	1	TIG
chr10	102098378	102284611	0.938	SCD,SEC31B,WNT8B	3	Non-TIG
chr10	102193670	102284611	0.875	SEC31B,WNT8B	2	Non-TIG
chr10	102276713	102649315	0.875	HIF1AN,NDUFB8,PAX2,SEC31B	4	Non-TIG
chr10	102321484	102503536	0.563	NA	0	Zero-PCG
chr10	102321484	102489934	0.625	NA	0	Zero-PCG
chr10	102321484	102649315	1	PAX2	1	TIG
chr10	102430926	102649315	0.563	PAX2	1	TIG
chr10	102801131	102902189	0.688	KAZALD1,TLX1,TLX1NB	3	Non-TIG
chr10	102973562	103296769	0.563	BTRC,LBX1	2	Non-TIG
chr10	102973562	103330146	0.625	BTRC,LBX1	2	Non-TIG
chr10	103031706	103227254	0.75	BTRC	1	TIG
chr10	103031706	103296769	0.563	BTRC	1	TIG
chr10	103031706	103330146	0.688	BTRC	1	TIG
chr10	103051543	103204042	0.688	BTRC	1	TIG
chr10	103362206	103541038	0.938	FBXW4,FGF8	2	Non-TIG
chr10	103595913	103770245	0.813	KCNIP2	1	TIG
chr10	103595913	103832847	0.688	C10orf76,HPS6,KCNIP2	3	Non-TIG
chr10	103649557	103770245	0.688	NA	0	Zero-PCG
chr10	103660888	103770245	0.75	NA	0	Zero-PCG
chr10	103929347	104112057	0.688	ELOVL3,GBF1,PITX3	3	Non-TIG
chr10	103929347	104163752	0.75	ELOVL3,GBF1,NFKB2,PITX3	4	Non-TIG
chr10	103989685	104112057	0.938	GBF1,PITX3	2	Non-TIG
chr10	103989685	104159453	0.875	GBF1,NFKB2,PITX3	3	Non-TIG
chr10	104027869	104112057	0.625	NA	0	Zero-PCG
chr10	104134934	104239334	0.625	C10orf95,CUEDC2,FBXL15,NFKB2,PSD,TMEM180	6	Non-TIG
chr10	104261683	104356871	0.688	ACTR1A,SUFU	2	Non-TIG
chr10	104473251	104829567	0.625	ARL3,AS3MT,C10orf32,CNNM2,CYP17A1,SFXN2,WBP1L	7	Non-TIG
chr10	104473251	104677370	0.563	ARL3,AS3MT,C10orf32,CYP17A1,SFXN2,WBP1L	6	Non-TIG
chr10	104594870	105004625	0.688	AS3MT,C10orf32,CNNM2,CYP17A1,NT5C2	5	Non-TIG
chr10	104594870	104829567	0.938	AS3MT,C10orf32,CNNM2,CYP17A1	4	Non-TIG
chr10	104594870	104677370	0.563	AS3MT,C10orf32,CYP17A1	3	Non-TIG
chr10	104661341	104846927	0.75	CNNM2	1	TIG
chr10	104677351	104829567	0.938	CNNM2	1	TIG
chr10	104677351	105004625	0.563	CNNM2,NT5C2	2	Non-TIG
chr10	104846549	105004625	0.875	NT5C2	1	TIG
chr10	105176789	105245633	0.625	CALHM1,CALHM2,CALHM3	3	Non-TIG
chr10	105352231	105426094	0.563	NA	0	Zero-PCG
chr10	105352231	105456877	0.75	NA	0	Zero-PCG
chr10	105446101	105619155	0.875	SH3PXD2A	1	TIG
chr10	105455989	105648661	0.875	SH3PXD2A	1	TIG
chr10	106051305	106113889	0.688	CCDC147,ITPRIP	2	Non-TIG
chr10	107710283	107949220	0.563	NA	0	Zero-PCG
chr10	111896980	112039333	0.625	MXI1	1	TIG
chr10	112065629	112316969	0.875	DUSP5	1	TIG
chr10	112065629	112369590	0.813	DUSP5,SMC3	2	Non-TIG
chr10	112095679	112328366	0.875	DUSP5,SMC3	2	Non-TIG
chr10	112114239	112328366	0.813	DUSP5,SMC3	2	Non-TIG
chr10	113897322	114074812	0.563	GPAM,TECTB	2	Non-TIG
chr10	115464999	115870893	0.688	ADRB1,DCLRE1A,NHLRC2,PLEKHS1	4	Non-TIG
chr10	115540218	115870893	0.875	ADRB1,DCLRE1A,NHLRC2	3	Non-TIG
chr10	115580447	115870893	0.563	ADRB1,DCLRE1A,NHLRC2	3	Non-TIG
chr10	116308370	116463614	0.625	ABLIM1	1	TIG
chr10	117466175	118048064	0.688	GFRA1	1	TIG
chr10	118442012	118935649	0.813	ENO4,HSPA12A,KIAA1598,VAX1	4	Non-TIG
chr10	118524905	118935649	0.563	ENO4,KIAA1598,VAX1	3	Non-TIG
chr10	118547745	118935649	1	ENO4,KIAA1598,VAX1	3	Non-TIG
chr10	118586477	118935649	0.938	ENO4,KIAA1598,VAX1	3	Non-TIG
chr10	118976278	119080110	0.563	SLC18A2	1	TIG
chr10	119222072	120019025	0.688	EMX2,RAB11FIP2	2	Non-TIG
chr10	119256214	120019025	0.875	EMX2,RAB11FIP2	2	Non-TIG
chr10	119256214	120219306	0.563	EMX2,FAM204A,RAB11FIP2	3	Non-TIG
chr10	119296769	120019025	0.813	EMX2,RAB11FIP2	2	Non-TIG
chr10	119312679	120019025	0.75	RAB11FIP2	1	TIG
chr10	120324084	120480731	0.563	PRLHR	1	TIG
chr10	120958122	121249887	0.938	GRK5	1	TIG
chr10	120958122	121205046	0.688	GRK5	1	TIG
chr10	120958122	121176590	0.813	GRK5	1	TIG
chr10	121030359	121176590	0.563	NA	0	Zero-PCG
chr10	121446157	121619122	0.563	INPP5F	1	TIG
chr10	121509847	121619122	0.688	NA	0	Zero-PCG
chr10	122702511	123368329	0.563	FGFR2	1	TIG
chr10	122702511	123456587	0.563	FGFR2	1	TIG
chr10	122702511	123494243	0.813	FGFR2	1	TIG
chr10	122702511	123660738	1	FGFR2	1	TIG
chr10	122829982	123368329	0.563	FGFR2	1	TIG
chr10	122829982	123660738	0.563	FGFR2	1	TIG
chr10	124058455	124326786	0.625	ARMS2,DMBT1,HTRA1,PLEKHA1	4	Non-TIG
chr10	124058455	124194953	0.563	PLEKHA1	1	TIG
chr10	124780792	125319054	0.625	BUB3,HMX2,HMX3	3	Non-TIG
chr10	124804092	125343361	0.813	BUB3,HMX2,HMX3	3	Non-TIG
chr10	124804092	125319054	0.625	BUB3,HMX2,HMX3	3	Non-TIG
chr10	124892199	125319054	0.688	BUB3,HMX2,HMX3	3	Non-TIG
chr10	125332912	125727383	0.688	CPXM2,GPR26	2	Non-TIG
chr10	125437839	125727383	0.563	CPXM2	1	TIG
chr10	125754299	126077989	0.875	CHST15	1	TIG
chr10	125754299	126092240	0.813	CHST15	1	TIG
chr10	125785413	126077989	0.688	CHST15	1	TIG
chr10	126218866	126434386	0.75	FAM53B	1	TIG
chr10	127623019	128193319	0.563	ADAM12	1	TIG
chr10	127650227	128437811	0.875	ADAM12,C10orf90	2	Non-TIG
chr10	127650227	128209943	0.563	ADAM12	1	TIG
chr10	127665958	128076275	0.75	NA	0	Zero-PCG
chr10	129704841	129809788	0.563	PTPRE	1	TIG
chr10	130008599	131770503	0.563	EBF3,MGMT	2	Non-TIG
chr10	130062350	130658257	0.563	NA	0	Zero-PCG
chr10	130062350	131770503	0.625	EBF3,MGMT	2	Non-TIG
chr10	130829502	131770503	0.563	EBF3,MGMT	2	Non-TIG
chr10	134032951	134266824	0.563	C10orf91,LRRC27,PWWP2B,STK32C	4	Non-TIG
chr10	134032951	134174876	0.688	LRRC27,STK32C	2	Non-TIG
chr10	134201634	134266824	0.625	C10orf91,PWWP2B	2	Non-TIG
chr10	134201634	134458229	0.563	C10orf91,INPP5A,PWWP2B	3	Non-TIG
chr10	134272178	134458229	0.813	INPP5A	1	TIG
chr10	134752370	134938440	0.625	GPR123,TTC40	2	Non-TIG
chr11	189995	364969	0.625	ATHL1,BET1L,IFITM1,IFITM2,IFITM3,IFITM5,LOC653486,NLRP6,ODF3,PSMD13,RIC8A,SCGB1C1,SIRT3	13	Non-TIG
chr11	235730	364969	0.688	ATHL1,IFITM1,IFITM2,IFITM3,IFITM5,NLRP6,PSMD13,SIRT3	8	Non-TIG
chr11	250463	406887	0.688	ATHL1,B4GALNT4,IFITM1,IFITM2,IFITM3,IFITM5,NLRP6,PKP3	8	Non-TIG
chr11	250463	308671	0.625	ATHL1,IFITM2,IFITM5,NLRP6	4	Non-TIG
chr11	389882	451373	0.563	ANO9,PKP3,PTDSS2,SIGIRR	4	Non-TIG
chr11	450057	518885	0.563	PTDSS2,RNH1	2	Non-TIG
chr11	662873	765484	0.625	DEAF1,EPS8L2,TALDO1,TMEM80	4	Non-TIG
chr11	910213	1051278	0.688	AP2A2,CHID1,MUC6	3	Non-TIG
chr11	1649713	2177877	0.563	CTSD,IFITM10,IGF2,KRTAP5-5,KRTAP5-6,LSP1,MOB2,MRPL23,SYT8,TNNI2,TNNT3	11	Non-TIG
chr11	1649713	1903861	0.938	CTSD,IFITM10,KRTAP5-5,KRTAP5-6,LSP1,MOB2,SYT8,TNNI2	8	Non-TIG
chr11	1714604	1859135	0.75	CTSD,IFITM10,KRTAP5-6,MOB2,SYT8	5	Non-TIG
chr11	1714604	2177877	0.938	CTSD,IFITM10,IGF2,KRTAP5-6,LSP1,MOB2,MRPL23,SYT8,TNNI2,TNNT3	10	Non-TIG
chr11	1890888	2187526	0.688	IGF2,INS,INS-IGF2,MRPL23,TNNT3	5	Non-TIG
chr11	2194568	2421652	0.563	ASCL2,C11orf21,CD81,TSPAN32	4	Non-TIG
chr11	2207663	2449624	0.625	ASCL2,C11orf21,CD81,TRPM5,TSPAN32,TSSC4	6	Non-TIG
chr11	2333822	2421652	0.563	CD81	1	TIG
chr11	2441051	2554198	0.563	KCNQ1,TRPM5	2	Non-TIG
chr11	2441051	2913483	0.625	CDKN1C,KCNQ1,TRPM5	3	Non-TIG
chr11	2548082	2913483	0.938	CDKN1C	1	TIG
chr11	2587579	2913483	0.625	CDKN1C	1	TIG
chr11	2713754	2913483	0.938	CDKN1C	1	TIG
chr11	3058682	3238731	0.563	CARS,OSBPL5	2	Non-TIG
chr11	3131039	3238731	0.688	OSBPL5	1	TIG
chr11	3845671	4094123	0.813	RHOG,STIM1	2	Non-TIG
chr11	3862402	4109320	0.938	STIM1	1	TIG
chr11	3862402	4018885	0.875	STIM1	1	TIG
chr11	4203497	4514675	0.813	OR52B4,OR52K1,OR52K2,TRIM21	4	Non-TIG
chr11	4203497	4573022	0.938	OR52B4,OR52K1,OR52K2,OR52M1,TRIM21	5	Non-TIG
chr11	4224571	4514675	0.688	OR52B4,OR52K1,OR52K2,TRIM21	4	Non-TIG
chr11	4224571	4573022	0.875	OR52B4,OR52K1,OR52K2,OR52M1,TRIM21	5	Non-TIG
chr11	4647610	5411917	0.875	HBB,HBD,HBE1,HBG1,HBG2,MMP26,OR51A2,OR51A4,OR51A7,OR51B2,OR51B4,OR51B6,OR51D1,OR51E1,OR51E2,OR51F1,OR51F2,OR51G1,OR51G2,OR51L1,OR51M1,OR51S1,OR51T1,OR51V1,OR52A1,OR52A5,OR52E2,OR52J3,OR52R1	29	Non-TIG
chr11	4647610	5025872	0.625	MMP26,OR51A2,OR51A4,OR51A7,OR51D1,OR51E1,OR51E2,OR51F1,OR51F2,OR51G1,OR51G2,OR51L1,OR51S1,OR51T1,OR52R1	15	Non-TIG
chr11	5145469	5411917	0.563	HBB,HBD,HBE1,HBG1,HBG2,OR51B2,OR51B4,OR51B6,OR51M1,OR51V1,OR52A1,OR52A5	12	Non-TIG
chr11	5226192	5402176	0.625	HBB,HBD,HBE1,HBG1,HBG2,OR51B2,OR51B4,OR51B6	8	Non-TIG
chr11	6004632	6384497	0.563	C11orf42,CCKBR,CNGA4,FAM160A2,OR52B2,OR52L1,OR52W1,OR56A1,OR56A4,OR56B4,PRKCDBP	11	Non-TIG
chr11	6043951	6384497	0.563	C11orf42,CCKBR,CNGA4,FAM160A2,OR52B2,OR52W1,OR56A1,OR56B4,PRKCDBP	9	Non-TIG
chr11	6043951	6337709	0.75	C11orf42,CCKBR,CNGA4,FAM160A2,OR52B2,OR52W1,OR56A1,OR56B4	8	Non-TIG
chr11	6400203	6464835	0.625	APBB1,HPX,SMPD1	3	Non-TIG
chr11	7119647	7716089	0.625	CYB5R2,OLFML1,PPFIBP2,SYT9	4	Non-TIG
chr11	7557217	7687165	0.563	NA	0	Zero-PCG
chr11	7592248	7679224	0.688	NA	0	Zero-PCG
chr11	7914496	8008629	0.688	NLRP10,OR10A3,OR10A6	3	Non-TIG
chr11	8028103	8121051	0.938	TUB	1	TIG
chr11	8054885	8121051	0.625	TUB	1	TIG
chr11	8230933	8588349	0.688	LMO1	1	TIG
chr11	9770208	10344765	0.563	ADM,SBF2	2	Non-TIG
chr11	9770208	10329513	0.563	ADM,SBF2	2	Non-TIG
chr11	9883853	9995068	0.625	NA	0	Zero-PCG
chr11	9883853	10329513	0.563	ADM,SBF2	2	Non-TIG
chr11	10427847	10676027	0.625	AMPD3,LYVE1,MTRNR2L8,RNF141	4	Non-TIG
chr11	10427847	10757533	0.625	AMPD3,LYVE1,MRVI1,MTRNR2L8,RNF141	5	Non-TIG
chr11	10427847	10716840	0.875	AMPD3,LYVE1,MRVI1,MTRNR2L8,RNF141	5	Non-TIG
chr11	10472062	10757533	0.563	AMPD3,LYVE1,MRVI1,MTRNR2L8,RNF141	5	Non-TIG
chr11	10814173	11049831	0.625	EIF4G2,ZBED5	2	Non-TIG
chr11	11044098	11820565	1	CSNK2A3,GALNT18	2	Non-TIG
chr11	12065961	12258259	0.813	MICAL2	1	TIG
chr11	12065961	12303586	0.813	MICAL2	1	TIG
chr11	12105128	12303586	0.563	MICAL2	1	TIG
chr11	12105128	12258259	0.813	MICAL2	1	TIG
chr11	12303567	12916258	0.563	MICALCL,PARVA,TEAD1	3	Non-TIG
chr11	12353012	12916258	0.625	PARVA,TEAD1	2	Non-TIG
chr11	12398795	12916258	0.563	PARVA,TEAD1	2	Non-TIG
chr11	12431305	12936661	0.563	TEAD1	1	TIG
chr11	12431305	12916258	0.563	TEAD1	1	TIG
chr11	12985782	13174493	0.688	RASSF10	1	TIG
chr11	12985782	13205699	0.75	RASSF10	1	TIG
chr11	13232071	13376510	0.813	ARNTL	1	TIG
chr11	13794178	14254828	0.688	SPON1	1	TIG
chr11	13794178	14271088	0.75	SPON1	1	TIG
chr11	13977602	14254828	0.563	SPON1	1	TIG
chr11	13977602	14271088	0.625	SPON1	1	TIG
chr11	14321990	14477353	0.875	RRAS2	1	TIG
chr11	14321990	14440979	0.688	RRAS2	1	TIG
chr11	14541282	14930281	0.75	CYP2R1,PDE3B,PSMA1	3	Non-TIG
chr11	15792543	16635892	0.625	SOX6	1	TIG
chr11	15840932	16635892	0.938	SOX6	1	TIG
chr11	15873926	16635892	0.625	SOX6	1	TIG
chr11	15922766	16635892	0.875	SOX6	1	TIG
chr11	15962884	16635892	0.813	SOX6	1	TIG
chr11	16807238	17085153	0.688	PLEKHA7	1	TIG
chr11	16957085	17085153	0.875	PLEKHA7	1	TIG
chr11	17405634	17526315	0.813	ABCC8,KCNJ11	2	Non-TIG
chr11	17405634	17549871	0.625	ABCC8,KCNJ11	2	Non-TIG
chr11	17615105	17757502	0.75	KCNC1,MYOD1	2	Non-TIG
chr11	17615105	18008658	0.688	KCNC1,MYOD1	2	Non-TIG
chr11	17741272	18013549	0.875	KCNC1	1	TIG
chr11	17782095	18008658	0.75	NA	0	Zero-PCG
chr11	19092928	19579419	0.688	CSRP3,E2F8,ZDHHC13	3	Non-TIG
chr11	19332544	19579419	0.625	NA	0	Zero-PCG
chr11	19575467	19927374	0.688	NAV2	1	TIG
chr11	19585735	19764447	0.625	NAV2	1	TIG
chr11	19959978	20154591	0.75	NA	0	Zero-PCG
chr11	19973205	20154591	0.688	NA	0	Zero-PCG
chr11	20149971	20377344	0.563	DBX1	1	TIG
chr11	20408779	20632289	0.625	PRMT3,SLC6A5	2	Non-TIG
chr11	22353513	22809322	0.563	FANCF,GAS2,SLC17A6	3	Non-TIG
chr11	26003309	26308223	0.625	NA	0	Zero-PCG
chr11	26306596	27180528	0.563	ANO3,BBOX1,FIBIN,MUC15,SLC5A12	5	Non-TIG
chr11	26775602	27146627	0.688	BBOX1,FIBIN	2	Non-TIG
chr11	27205301	27519384	0.813	CCDC34,LGR4	2	Non-TIG
chr11	27226285	27528897	0.688	CCDC34,LGR4,LIN7C	3	Non-TIG
chr11	27716734	28551342	0.875	BDNF,KIF18A,METTL15	3	Non-TIG
chr11	27716734	28719671	0.688	BDNF,KIF18A,METTL15	3	Non-TIG
chr11	27716734	29181798	1	BDNF,KIF18A,METTL15	3	Non-TIG
chr11	27716734	29293789	0.813	BDNF,KIF18A,METTL15	3	Non-TIG
chr11	27716734	29365477	0.938	BDNF,KIF18A,METTL15	3	Non-TIG
chr11	29454455	30218353	0.813	KCNA4	1	TIG
chr11	29454455	30164855	0.563	KCNA4	1	TIG
chr11	30367819	30939623	0.625	MPPED2	1	TIG
chr11	31254773	32197947	0.625	DCDC1,DNAJC24,ELP4,IMMP1L,PAX6,RCN1	6	Non-TIG
chr11	32073858	32197947	0.625	RCN1	1	TIG
chr11	33182489	33366633	0.625	CSTF3,HIPK3	2	Non-TIG
chr11	33384087	33709637	0.688	KIAA1549L	1	TIG
chr11	33384087	33726359	0.688	C11orf91,KIAA1549L	2	Non-TIG
chr11	33850612	34018733	0.688	LMO2	1	TIG
chr11	33879569	33992768	0.938	LMO2	1	TIG
chr11	34171514	34388273	0.875	ABTB2	1	TIG
chr11	34534579	34920760	0.563	EHF	1	TIG
chr11	34607948	34878035	0.625	EHF	1	TIG
chr11	34607948	34891663	0.625	EHF	1	TIG
chr11	34607948	34920760	0.813	EHF	1	TIG
chr11	34947814	35327533	0.563	CD44	1	TIG
chr11	34947814	35395516	0.625	CD44	1	TIG
chr11	34947814	35434067	0.688	CD44	1	TIG
chr11	35507424	36293529	0.938	FJX1,LDLRAD3,PAMR1,TRIM44	4	Non-TIG
chr11	35637901	36078515	0.563	FJX1,LDLRAD3,TRIM44	3	Non-TIG
chr11	35637901	36177778	0.563	FJX1,LDLRAD3,TRIM44	3	Non-TIG
chr11	35637901	36300542	0.625	FJX1,LDLRAD3,TRIM44	3	Non-TIG
chr11	35637901	36091968	0.688	FJX1,LDLRAD3,TRIM44	3	Non-TIG
chr11	35637901	36153482	1	FJX1,LDLRAD3,TRIM44	3	Non-TIG
chr11	35843504	36293529	0.75	LDLRAD3	1	TIG
chr11	36314020	36514463	0.938	PRR5L	1	TIG
chr11	43594992	43874246	0.563	HSD17B12	1	TIG
chr11	43901794	44059118	0.688	ALKBH3,C11orf96	2	Non-TIG
chr11	44115993	44545248	0.688	ALX4,EXT2	2	Non-TIG
chr11	44115993	44560212	0.813	ALX4,EXT2	2	Non-TIG
chr11	44308032	44588932	0.563	ALX4,CD82	2	Non-TIG
chr11	44308032	44545248	0.688	ALX4	1	TIG
chr11	44337363	44545248	0.563	NA	0	Zero-PCG
chr11	44337363	44560212	0.813	NA	0	Zero-PCG
chr11	44560193	44948831	0.813	CD82,TSPAN18	2	Non-TIG
chr11	44578371	44642875	0.875	CD82	1	TIG
chr11	44578371	44915902	0.563	CD82,TSPAN18	2	Non-TIG
chr11	44638591	44915902	1	TSPAN18	1	TIG
chr11	44638591	44948831	1	TSPAN18	1	TIG
chr11	44749554	44915902	0.688	TSPAN18	1	TIG
chr11	44782489	44915902	0.625	TSPAN18	1	TIG
chr11	44948812	45132355	1	TP53I11	1	TIG
chr11	44948812	45315714	0.563	PRDM11,SYT13,TP53I11	3	Non-TIG
chr11	44998665	45127249	0.563	NA	0	Zero-PCG
chr11	45124834	45315714	0.625	PRDM11,SYT13	2	Non-TIG
chr11	45124834	45354147	0.688	PRDM11,SYT13	2	Non-TIG
chr11	45361748	45794078	0.563	CHST1	1	TIG
chr11	45392928	45794078	0.625	CHST1	1	TIG
chr11	45392928	45770831	0.625	CHST1	1	TIG
chr11	45392928	45676993	0.688	NA	0	Zero-PCG
chr11	46260861	46336874	0.563	CREB3L1	1	TIG
chr11	46391173	46559578	0.75	CHRM4,MDK	2	Non-TIG
chr11	46431360	46559578	0.563	NA	0	Zero-PCG
chr11	46830529	47183299	0.688	C11orf49,CKAP5,LRP4	3	Non-TIG
chr11	46911338	47183299	0.688	C11orf49,LRP4	2	Non-TIG
chr11	46938106	47183299	0.875	C11orf49,LRP4	2	Non-TIG
chr11	47956166	48139071	0.875	PTPRJ	1	TIG
chr11	47985307	48139071	0.625	PTPRJ	1	TIG
chr11	56608870	57017393	0.625	APLNR,LRRC55,OR5AK2	3	Non-TIG
chr11	56884244	57017393	0.688	APLNR,LRRC55	2	Non-TIG
chr11	57102498	57227905	0.563	P2RX3,PRG2,PRG3,SLC43A3,SSRP1	5	Non-TIG
chr11	57329799	57412464	0.75	SERPING1,UBE2L6	2	Non-TIG
chr11	57412445	58292248	0.563	BTBD18,C11orf31,CLP1,CTNND1,MED19,OR10Q1,OR10W1,OR1S1,OR1S2,OR5B12,OR5B17,OR5B2,OR5B21,OR5B3,OR6Q1,OR9I1,OR9Q1,OR9Q2,TMX2,YPEL4,ZDHHC5	21	Non-TIG
chr11	57508336	58292248	0.688	BTBD18,C11orf31,CTNND1,OR10Q1,OR10W1,OR1S1,OR1S2,OR5B12,OR5B17,OR5B2,OR5B21,OR5B3,OR6Q1,OR9I1,OR9Q1,OR9Q2	16	Non-TIG
chr11	57519317	57568775	0.688	CTNND1	1	TIG
chr11	57567915	58292248	0.563	OR10Q1,OR10W1,OR1S1,OR1S2,OR5B12,OR5B17,OR5B2,OR5B21,OR5B3,OR6Q1,OR9I1,OR9Q1,OR9Q2	13	Non-TIG
chr11	57584341	58292248	0.625	OR10Q1,OR10W1,OR1S1,OR1S2,OR5B12,OR5B17,OR5B2,OR5B21,OR5B3,OR6Q1,OR9I1,OR9Q1,OR9Q2	13	Non-TIG
chr11	58939062	59197598	0.563	DTX4,MPEG1,OR5A2,OR5AN1	4	Non-TIG
chr11	60033269	60401842	0.813	MS4A1,MS4A12,MS4A13,MS4A14,MS4A4A,MS4A5,MS4A6E,MS4A7	8	Non-TIG
chr11	60101690	60401842	0.563	MS4A1,MS4A12,MS4A13,MS4A14,MS4A5,MS4A6E,MS4A7	7	Non-TIG
chr11	60131116	60401842	0.688	MS4A1,MS4A12,MS4A13,MS4A14,MS4A5,MS4A7	6	Non-TIG
chr11	60598666	60667016	0.75	CCDC86,PTGDR2,ZP1	3	Non-TIG
chr11	61103852	61161258	0.813	CYB561A3,TMEM138,TMEM216	3	Non-TIG
chr11	61196521	61284588	0.688	CPSF7,LRRC10B,PPP1R32,SDHAF2	4	Non-TIG
chr11	61203139	61406082	0.875	LRRC10B,PPP1R32,SYT7	3	Non-TIG
chr11	61244826	61406082	0.563	LRRC10B,PPP1R32,SYT7	3	Non-TIG
chr11	61244826	61300245	0.563	LRRC10B,PPP1R32	2	Non-TIG
chr11	61276493	61406082	0.875	SYT7	1	TIG
chr11	61438877	61501088	0.563	DAGLA	1	TIG
chr11	61638314	61850114	0.563	BEST1,FADS3,FTH1,RAB3IL1	4	Non-TIG
chr11	61638314	61892446	0.625	BEST1,FADS3,FTH1,INCENP,RAB3IL1	5	Non-TIG
chr11	61659546	61829381	0.563	BEST1,FTH1,RAB3IL1	3	Non-TIG
chr11	61659546	61850114	0.938	BEST1,FTH1,RAB3IL1	3	Non-TIG
chr11	61665277	61722694	0.75	BEST1,RAB3IL1	2	Non-TIG
chr11	61665277	61875669	0.938	BEST1,FTH1,RAB3IL1	3	Non-TIG
chr11	61714855	61829381	0.75	BEST1,FTH1	2	Non-TIG
chr11	61714855	61850114	0.938	BEST1,FTH1	2	Non-TIG
chr11	61714855	61875669	0.688	BEST1,FTH1	2	Non-TIG
chr11	61963339	62107860	0.813	ASRGL1,SCGB1D2,SCGB1D4,SCGB2A1,SCGB2A2	5	Non-TIG
chr11	61975200	62078816	0.688	SCGB1D2,SCGB1D4,SCGB2A1,SCGB2A2	4	Non-TIG
chr11	62000971	62078816	0.563	SCGB1D2,SCGB1D4,SCGB2A2	3	Non-TIG
chr11	62160577	62328208	0.688	AHNAK,SCGB1A1	2	Non-TIG
chr11	62192360	62328208	0.875	AHNAK	1	TIG
chr11	62192360	62276564	1	NA	0	Zero-PCG
chr11	62264361	62328208	0.563	AHNAK	1	TIG
chr11	62356634	62448846	0.625	B3GAT3,C11orf48,C11orf83,EML3,GANAB,INTS5,METTL12,MTA2,ROM1,TUT1,UBXN1	11	Non-TIG
chr11	62477178	62537814	0.563	HNRNPUL2,POLR2G,TTC9C,ZBTB3	4	Non-TIG
chr11	62554159	62649312	0.75	NXF1,SLC3A2,STX5,TMEM179B,TMEM223,WDR74	6	Non-TIG
chr11	62673606	62791737	0.688	CHRM1,SLC22A6,SLC22A8	3	Non-TIG
chr11	62791718	62980954	0.688	SLC22A24	1	TIG
chr11	63246456	63409677	0.563	HRASLS2,HRASLS5,LGALS12,PLA2G16,RARRES3	5	Non-TIG
chr11	63580310	63713958	0.813	C11orf84,MARK2,NAA40,RCOR2	4	Non-TIG
chr11	63767290	63934219	0.875	FLRT1,MACROD1	2	Non-TIG
chr11	64216453	64420756	0.75	SLC22A11,SLC22A12	2	Non-TIG
chr11	64257451	64420756	0.625	SLC22A11,SLC22A12	2	Non-TIG
chr11	64283931	64420756	0.563	SLC22A11,SLC22A12	2	Non-TIG
chr11	64321116	64420756	0.688	SLC22A11,SLC22A12	2	Non-TIG
chr11	64321116	64398018	0.563	SLC22A11,SLC22A12	2	Non-TIG
chr11	64611427	64661921	0.938	CDC42BPG,EHD1	2	Non-TIG
chr11	64611427	64795284	0.563	ARL2,ATG2A,BATF2,C11orf85,CDC42BPG,EHD1,GPHA2,PPP2R5B,SNX15	9	Non-TIG
chr11	64781135	64868356	0.563	ARL2,CDCA5,LOC100130348,NAALADL1,SAC3D1,SNX15,VPS51,ZFPL1	8	Non-TIG
chr11	64953554	65021643	0.688	SLC22A20	1	TIG
chr11	64972406	65021643	0.563	SLC22A20	1	TIG
chr11	65021622	65101933	0.938	CDC42EP2,DPF2,POLA2	3	Non-TIG
chr11	65120447	65201044	0.563	FRMD8,SLC25A45,TIGD3	3	Non-TIG
chr11	65120447	65256033	0.625	FRMD8,SLC25A45,TIGD3	3	Non-TIG
chr11	65120447	65339545	0.563	FRMD8,LTBP3,SCYL1,SLC25A45,SSSCA1,TIGD3	6	Non-TIG
chr11	65133460	65278425	0.625	FRMD8,SLC25A45	2	Non-TIG
chr11	65133460	65298154	0.625	FRMD8,SCYL1,SLC25A45	3	Non-TIG
chr11	65183992	65278425	1	NA	0	Zero-PCG
chr11	65222128	65278425	0.625	NA	0	Zero-PCG
chr11	65419503	65628277	0.563	AP5B1,CFL1,KAT5,MUS81,OVOL1,RELA,RNASEH2C,SNX32	8	Non-TIG
chr11	65473877	65547622	0.875	KAT5,RNASEH2C	2	Non-TIG
chr11	65473877	65790565	0.75	AP5B1,BANF1,C11orf68,CCDC85B,CFL1,CST6,CTSW,DRAP1,EFEMP2,EIF1AD,FIBP,FOSL1,KAT5,MUS81,OVOL1,RNASEH2C,SART1,SNX32,TSGA10IP	19	Non-TIG
chr11	65473877	65628277	0.688	AP5B1,CFL1,KAT5,MUS81,OVOL1,RNASEH2C,SNX32	7	Non-TIG
chr11	65473877	65585871	0.688	AP5B1,KAT5,OVOL1,RNASEH2C	4	Non-TIG
chr11	65512115	65585871	0.563	AP5B1,OVOL1	2	Non-TIG
chr11	65536989	65585871	0.625	AP5B1,OVOL1	2	Non-TIG
chr11	65618520	65770910	0.875	BANF1,C11orf68,CCDC85B,CFL1,CTSW,DRAP1,EFEMP2,EIF1AD,FIBP,FOSL1,MUS81,SART1,TSGA10IP	13	Non-TIG
chr11	65835871	65902205	0.563	PACS1	1	TIG
chr11	65990312	66035248	0.688	KLC2	1	TIG
chr11	66050109	66112985	0.563	BRMS1,CD248,RIN1,TMEM151A,YIF1A	5	Non-TIG
chr11	66176098	66206622	0.563	MRPL11,NPAS4	2	Non-TIG
chr11	66176098	66259423	0.688	DPP3,MRPL11,NPAS4,PELI3	4	Non-TIG
chr11	66176098	66620230	0.563	ACTN3,BBS1,C11orf80,CCDC87,CCS,CTSF,DPP3,MRPL11,NPAS4,PELI3,RBM14,RBM14-RBM4,RBM4,RBM4B,RCE1,SPTBN2,ZDHHC24	17	Non-TIG
chr11	66246571	66446558	0.563	ACTN3,BBS1,CCDC87,CCS,CTSF,DPP3,RBM14,RBM14-RBM4,RBM4,RBM4B,ZDHHC24	11	Non-TIG
chr11	66462298	66636358	0.75	C11orf80,LRFN4,RCE1,SPTBN2	4	Non-TIG
chr11	66650802	66724739	0.625	NA	0	Zero-PCG
chr11	66811804	67033821	0.75	KDM2A,RHOD	2	Non-TIG
chr11	67030316	67085226	0.625	ADRBK1,ANKRD13D,SSH3	3	Non-TIG
chr11	67112932	67157102	0.813	CLCF1,POLD4	2	Non-TIG
chr11	67150192	67274269	0.688	AIP,CABP4,CARNS1,CORO1B,GPR152,PITPNM1,PPP1CA,PTPRCAP,RAD9A,RPS6KB2,TBC1D10C,TMEM134	12	Non-TIG
chr11	67150192	67251212	0.563	AIP,CABP4,CARNS1,CORO1B,GPR152,PPP1CA,PTPRCAP,RAD9A,RPS6KB2,TBC1D10C,TMEM134	11	Non-TIG
chr11	67396663	67466287	0.75	ACY3,ALDH3B2,NUDT8,TBX10	4	Non-TIG
chr11	68025025	68170650	0.625	C11orf24,LRP5	2	Non-TIG
chr11	68025025	68228759	0.563	C11orf24,LRP5,PPP6R3	3	Non-TIG
chr11	68400058	68565894	0.563	GAL,MTL5	2	Non-TIG
chr11	68811415	69485510	0.563	CCND1,MYEOV,TPCN2	3	Non-TIG
chr11	68853773	69413478	0.563	MYEOV	1	TIG
chr11	68853773	69459515	0.688	CCND1,MYEOV	2	Non-TIG
chr11	68853773	69485510	1	CCND1,MYEOV	2	Non-TIG
chr11	68869032	69264776	0.563	MYEOV	1	TIG
chr11	68870058	69060003	0.563	NA	0	Zero-PCG
chr11	68890986	69264776	0.563	MYEOV	1	TIG
chr11	68890986	69413478	0.625	MYEOV	1	TIG
chr11	68890986	69459515	0.625	CCND1,MYEOV	2	Non-TIG
chr11	68890986	69485510	0.875	CCND1,MYEOV	2	Non-TIG
chr11	68933780	69519536	0.625	CCND1,FGF19,MYEOV,ORAOV1	4	Non-TIG
chr11	69008343	69485510	0.625	CCND1,MYEOV	2	Non-TIG
chr11	69059984	69177311	0.563	MYEOV	1	TIG
chr11	69059984	69264776	0.625	MYEOV	1	TIG
chr11	69059984	69413478	0.75	MYEOV	1	TIG
chr11	69059984	69459515	0.688	CCND1,MYEOV	2	Non-TIG
chr11	69059984	69485510	0.813	CCND1,MYEOV	2	Non-TIG
chr11	69259342	69459515	0.563	CCND1	1	TIG
chr11	69485170	70042403	0.813	ANO1,FGF19,FGF3,FGF4,ORAOV1	5	Non-TIG
chr11	69500796	69703512	0.688	FGF19,FGF3,FGF4	3	Non-TIG
chr11	69532714	69703512	0.625	FGF3,FGF4	2	Non-TIG
chr11	69696920	70042403	0.688	ANO1	1	TIG
chr11	69789359	70042403	0.875	ANO1	1	TIG
chr11	70313774	70607755	0.625	NA	0	Zero-PCG
chr11	70313774	70642900	0.625	NA	0	Zero-PCG
chr11	70831382	71055357	0.688	SHANK2	1	TIG
chr11	71726883	71802487	0.813	LRTOMT,NUMA1	2	Non-TIG
chr11	71726883	71894673	0.625	ANAPC15,FOLR3,LAMTOR1,LRTOMT,NUMA1	5	Non-TIG
chr11	71736320	72158684	0.563	ANAPC15,CLPB,FOLR1,FOLR2,FOLR3,INPPL1,LAMTOR1,LRTOMT,NUMA1,PHOX2A	10	Non-TIG
chr11	71751533	71786686	0.625	NA	0	Zero-PCG
chr11	71933933	72145370	0.625	INPPL1,PHOX2A	2	Non-TIG
chr11	72063743	72145370	0.625	NA	0	Zero-PCG
chr11	72182004	72354256	0.563	PDE2A	1	TIG
chr11	72182004	72296922	0.688	NA	0	Zero-PCG
chr11	72182004	72265000	0.563	NA	0	Zero-PCG
chr11	72284569	72354256	0.625	PDE2A	1	TIG
chr11	72284569	72378684	0.563	PDE2A	1	TIG
chr11	72284569	72404794	0.563	PDE2A	1	TIG
chr11	72436434	72504884	0.625	ARAP1,STARD10	2	Non-TIG
chr11	72436434	72953848	0.625	ARAP1,ATG16L2,FCHSD2,P2RY2,STARD10	5	Non-TIG
chr11	72436434	72896898	0.625	ARAP1,ATG16L2,FCHSD2,STARD10	4	Non-TIG
chr11	72436434	72533452	0.563	ARAP1,ATG16L2,STARD10	3	Non-TIG
chr11	72523696	72929989	0.563	ATG16L2,FCHSD2,P2RY2	3	Non-TIG
chr11	72523696	72953848	1	ATG16L2,FCHSD2,P2RY2	3	Non-TIG
chr11	72533142	72896898	0.875	FCHSD2	1	TIG
chr11	72635801	72896898	0.563	FCHSD2	1	TIG
chr11	73104795	73336932	0.625	FAM168A	1	TIG
chr11	73104795	73372170	0.938	FAM168A,PLEKHB1	2	Non-TIG
chr11	73967003	74281760	0.75	KCNE3,LIPT2,P4HA3,PGM2L1	4	Non-TIG
chr11	73967003	74164638	0.563	P4HA3,PGM2L1	2	Non-TIG
chr11	74153972	74281760	0.813	KCNE3,LIPT2	2	Non-TIG
chr11	74199114	74281760	0.563	LIPT2	1	TIG
chr11	74725238	74925840	0.688	OR2AT4,SLCO2B1	2	Non-TIG
chr11	74725238	74959856	0.813	OR2AT4,SLCO2B1,TPBGL	3	Non-TIG
chr11	74851755	74959856	0.625	SLCO2B1,TPBGL	2	Non-TIG
chr11	74851755	74925840	0.625	SLCO2B1	1	TIG
chr11	74982242	75099947	0.938	ARRB1	1	TIG
chr11	75039669	75099947	0.688	ARRB1	1	TIG
chr11	75050615	75099947	0.75	ARRB1	1	TIG
chr11	75110215	75248974	0.625	GDPD5,KLHL35,RPS3	3	Non-TIG
chr11	75136377	75248974	0.625	GDPD5,KLHL35	2	Non-TIG
chr11	75156539	75248974	0.938	GDPD5	1	TIG
chr11	75608058	75863402	0.625	NA	0	Zero-PCG
chr11	75608058	75920015	0.563	WNT11	1	TIG
chr11	76262387	76409889	0.563	LRRC32	1	TIG
chr11	76290171	76392070	0.75	LRRC32	1	TIG
chr11	76432976	76521461	0.75	TSKU	1	TIG
chr11	76838338	76909834	0.563	MYO7A	1	TIG
chr11	76899565	77235947	0.563	GDPD4,PAK1	2	Non-TIG
chr11	76899565	77349587	0.875	AQP11,CLNS1A,GDPD4,PAK1	4	Non-TIG
chr11	76899565	77268793	0.75	GDPD4,PAK1	2	Non-TIG
chr11	77939606	78275663	0.625	GAB2	1	TIG
chr11	78356434	78787778	0.563	NA	0	Zero-PCG
chr11	81355456	81941154	0.625	NA	0	Zero-PCG
chr11	82387203	83539200	0.563	ANKRD42,C11orf82,CCDC90B,FAM181B,PCF11,PRCP,RAB30	7	Non-TIG
chr11	82929923	83527833	0.625	CCDC90B	1	TIG
chr11	82952567	83539200	0.688	CCDC90B	1	TIG
chr11	82996677	83539200	0.813	CCDC90B	1	TIG
chr11	85652182	86003035	0.563	EED,PICALM	2	Non-TIG
chr11	85652182	85986176	0.688	EED,PICALM	2	Non-TIG
chr11	85753109	85929706	0.813	PICALM	1	TIG
chr11	85779870	85929706	0.688	PICALM	1	TIG
chr11	86167315	86529718	0.688	ME3,PRSS23	2	Non-TIG
chr11	86650334	87001547	0.813	FZD4,TMEM135	2	Non-TIG
chr11	86690015	87001547	0.563	TMEM135	1	TIG
chr11	87749769	88285788	0.688	CTSC,RAB38	2	Non-TIG
chr11	87836966	88285788	0.75	CTSC,RAB38	2	Non-TIG
chr11	92958988	93355782	1	CCDC67,SMCO4	2	Non-TIG
chr11	92958988	93385435	0.875	CCDC67,SMCO4	2	Non-TIG
chr11	92967558	93277123	0.625	CCDC67,SMCO4	2	Non-TIG
chr11	93628276	94238058	0.625	ANKRD49,FOLR4,GPR83,HEPHL1,MRE11A,PANX1	6	Non-TIG
chr11	93655040	94238058	0.625	ANKRD49,FOLR4,GPR83,HEPHL1,MRE11A,PANX1	6	Non-TIG
chr11	94356467	94610344	0.625	AMOTL1	1	TIG
chr11	94799988	95497656	0.75	ENDOD1,SESN3,SRSF8	3	Non-TIG
chr11	94871434	95438896	1	SESN3	1	TIG
chr11	94871434	95472816	0.75	SESN3	1	TIG
chr11	94871434	95522200	1	SESN3	1	TIG
chr11	94871434	96160630	0.688	CCDC82,CEP57,FAM76B,JRKL,MAML2,MTMR2,SESN3	7	Non-TIG
chr11	94871434	95497656	0.563	SESN3	1	TIG
chr11	95568904	96160630	0.625	CCDC82,JRKL,MAML2,MTMR2	4	Non-TIG
chr11	95582408	96127129	0.75	CCDC82,JRKL,MAML2,MTMR2	4	Non-TIG
chr11	95778967	96076931	0.813	MAML2	1	TIG
chr11	96197169	97012103	0.75	NA	0	Zero-PCG
chr11	100446084	100803768	0.625	ARHGAP42	1	TIG
chr11	100553178	100726401	0.625	ARHGAP42	1	TIG
chr11	101299380	101733699	0.688	TRPC6	1	TIG
chr11	101327718	101723530	0.563	TRPC6	1	TIG
chr11	102212659	102366336	0.563	BIRC2,TMEM123	2	Non-TIG
chr11	107420156	107560533	0.875	ALKBH8,ELMOD1	2	Non-TIG
chr11	107981745	108537578	0.75	ACAT1,ATM,C11orf65,DDX10,EXPH5,KDELC2,NPAT	7	Non-TIG
chr11	108568775	109568164	0.563	C11orf87	1	TIG
chr11	110072232	110306174	0.75	FDX1,RDX	2	Non-TIG
chr11	110072232	110247628	0.625	RDX	1	TIG
chr11	110300367	111170432	0.625	ARHGAP20,C11orf53,C11orf93,FDX1	4	Non-TIG
chr11	110300367	111101309	0.563	ARHGAP20,FDX1	2	Non-TIG
chr11	110300367	111317477	0.813	ARHGAP20,C11orf53,C11orf93,FDX1,POU2AF1	5	Non-TIG
chr11	110333669	111101309	0.75	ARHGAP20	1	TIG
chr11	110333669	111154171	0.813	ARHGAP20,C11orf53	2	Non-TIG
chr11	110333669	111325614	0.75	ARHGAP20,C11orf53,C11orf93,POU2AF1	4	Non-TIG
chr11	111154152	111317477	0.875	C11orf93,POU2AF1	2	Non-TIG
chr11	111436047	111648205	0.813	PPP2R1B,SIK2	2	Non-TIG
chr11	111436047	111722957	0.938	PPP2R1B,SIK2	2	Non-TIG
chr11	111472305	111648205	0.75	PPP2R1B,SIK2	2	Non-TIG
chr11	111472305	111712383	0.688	PPP2R1B,SIK2	2	Non-TIG
chr11	111797901	111853377	0.563	NA	0	Zero-PCG
chr11	112090631	112151471	0.625	C11orf34,PTS	2	Non-TIG
chr11	112150813	113145905	0.625	NCAM1	1	TIG
chr11	112150813	113176625	0.563	NCAM1	1	TIG
chr11	112455299	113160503	0.563	NCAM1	1	TIG
chr11	112455299	113145905	0.625	NCAM1	1	TIG
chr11	113176606	113411539	0.625	ANKK1,DRD2,TTC12	3	Non-TIG
chr11	113767200	114133920	0.688	HTR3A,HTR3B,ZBTB16	3	Non-TIG
chr11	113865250	114133920	0.75	ZBTB16	1	TIG
chr11	113896887	114133920	0.813	ZBTB16	1	TIG
chr11	113906941	114067188	0.75	ZBTB16	1	TIG
chr11	113929860	114133920	0.625	ZBTB16	1	TIG
chr11	113929860	114067188	0.563	ZBTB16	1	TIG
chr11	115195479	116153104	0.688	CADM1	1	TIG
chr11	116643223	117016621	0.563	APOA1,APOA4,APOA5,APOC3,BUD13,PAFAH1B2,SIK3,ZNF259	8	Non-TIG
chr11	116661682	116977322	0.625	APOA1,APOA4,APOA5,APOC3,SIK3	5	Non-TIG
chr11	116706892	117016621	0.75	APOA1,PAFAH1B2,SIK3	3	Non-TIG
chr11	116706892	116977322	0.563	APOA1,SIK3	2	Non-TIG
chr11	116750719	116977322	0.938	SIK3	1	TIG
chr11	116797720	116977322	0.563	SIK3	1	TIG
chr11	117296602	117690305	0.813	DSCAML1	1	TIG
chr11	117314021	117690305	0.563	DSCAML1	1	TIG
chr11	117678372	117939849	0.938	FXYD2,FXYD6,FXYD6-FXYD2,IL10RA,TMPRSS13	5	Non-TIG
chr11	117689708	117821569	0.75	FXYD2,FXYD6,FXYD6-FXYD2,TMPRSS13	4	Non-TIG
chr11	117714595	117817817	0.688	FXYD6,FXYD6-FXYD2,TMPRSS13	3	Non-TIG
chr11	117714595	117939849	0.688	FXYD6,FXYD6-FXYD2,IL10RA,TMPRSS13	4	Non-TIG
chr11	117817798	117939849	0.625	IL10RA	1	TIG
chr11	118042509	118224566	0.625	AMICA1,CD3D,CD3E,CD3G,MPZL2,MPZL3,SCN2B	7	Non-TIG
chr11	118549507	118754894	0.625	CXCR5,DDX6,TREH	3	Non-TIG
chr11	118549507	118777912	0.688	CXCR5,DDX6,TREH	3	Non-TIG
chr11	118549507	118801152	0.688	BCL9L,CXCR5,DDX6,TREH	4	Non-TIG
chr11	118549507	118827561	0.75	BCL9L,CXCR5,DDX6,TREH,UPK2	5	Non-TIG
chr11	118964765	119067799	0.563	ABCG4,C2CD2L,CCDC153,DPAGT1,H2AFX,HINFP,NLRX1,PDZD3	8	Non-TIG
chr11	118964765	119210808	0.625	ABCG4,C2CD2L,CBL,CCDC153,DPAGT1,H2AFX,HINFP,MCAM,NLRX1,PDZD3,RNF26	11	Non-TIG
chr11	119004771	119210808	0.688	ABCG4,CBL,CCDC153,MCAM,NLRX1,PDZD3,RNF26	7	Non-TIG
chr11	119210789	119356418	0.875	C1QTNF5,MFRP,THY1,USP2	4	Non-TIG
chr11	119345594	119986536	0.938	PVRL1	1	TIG
chr11	119537266	119600208	0.563	PVRL1	1	TIG
chr11	119537266	119986536	0.875	PVRL1	1	TIG
chr11	119537266	119884549	0.625	PVRL1	1	TIG
chr11	119591516	119986536	0.75	PVRL1	1	TIG
chr11	120039976	120177526	0.625	OAF,POU2F3	2	Non-TIG
chr11	120040174	120105930	0.875	OAF	1	TIG
chr11	120099621	120177526	0.625	POU2F3	1	TIG
chr11	120381939	120556323	0.688	GRIK4	1	TIG
chr11	120381939	120823721	0.75	GRIK4	1	TIG
chr11	121523836	122086311	0.688	BLID	1	TIG
chr11	121523836	122376657	0.625	BLID	1	TIG
chr11	122086292	122376657	0.563	NA	0	Zero-PCG
chr11	122499405	122724880	0.938	CRTAM,UBASH3B	2	Non-TIG
chr11	122499405	122627553	0.625	UBASH3B	1	TIG
chr11	122499405	122667045	0.875	UBASH3B	1	TIG
chr11	122525927	122627553	0.625	UBASH3B	1	TIG
chr11	122724861	122905180	0.875	BSX,C11orf63	2	Non-TIG
chr11	122973688	123118111	0.938	CLMP	1	TIG
chr11	122973688	123132392	0.813	CLMP	1	TIG
chr11	123034313	123118111	0.625	CLMP	1	TIG
chr11	123511834	123582635	0.625	SCN3B	1	TIG
chr11	124503446	124707065	0.688	ESAM,MSANTD2,NRGN,SIAE,SPA17,VSIG2	6	Non-TIG
chr11	124503446	124737779	0.625	ESAM,MSANTD2,NRGN,ROBO3,SIAE,SPA17,VSIG2	7	Non-TIG
chr11	124539200	124648375	0.563	ESAM,NRGN,SIAE,SPA17,VSIG2	5	Non-TIG
chr11	124823284	125225304	0.75	CCDC15,PKNOX2,SLC37A2,TMEM218	4	Non-TIG
chr11	124823284	125274955	0.688	CCDC15,PKNOX2,SLC37A2,TMEM218	4	Non-TIG
chr11	124823284	125303890	0.875	CCDC15,PKNOX2,SLC37A2,TMEM218	4	Non-TIG
chr11	124932667	125225304	0.688	PKNOX2,SLC37A2,TMEM218	3	Non-TIG
chr11	124932667	125274955	0.563	PKNOX2,SLC37A2,TMEM218	3	Non-TIG
chr11	124932667	125299202	0.688	PKNOX2,SLC37A2,TMEM218	3	Non-TIG
chr11	124984610	125225304	0.688	PKNOX2	1	TIG
chr11	124984610	125274955	0.563	PKNOX2	1	TIG
chr11	125011800	125225304	0.563	PKNOX2	1	TIG
chr11	125011800	125274955	0.563	PKNOX2	1	TIG
chr11	125033978	125234860	0.75	PKNOX2	1	TIG
chr11	125033978	125274955	0.563	PKNOX2	1	TIG
chr11	125495213	125744611	0.625	ACRV1,CHEK1,PATE1,PATE2,PATE3,PATE4	6	Non-TIG
chr11	125784347	126064218	0.938	CDON	1	TIG
chr11	125784347	126082215	0.688	CDON,FAM118B,RPUSD4	3	Non-TIG
chr11	126476938	126873614	0.625	KIRREL3	1	TIG
chr11	127891725	128729935	0.688	ETS1,FLI1	2	Non-TIG
chr11	128027711	128729935	0.563	ETS1,FLI1	2	Non-TIG
chr11	128042377	128513982	0.875	ETS1	1	TIG
chr11	128042377	128646576	0.563	ETS1,FLI1	2	Non-TIG
chr11	128042377	128672731	0.625	ETS1,FLI1	2	Non-TIG
chr11	128042377	128729935	0.875	ETS1,FLI1	2	Non-TIG
chr11	128159633	128513982	0.75	ETS1	1	TIG
chr11	128754363	128826547	0.688	C11orf45,KCNJ5,TP53AIP1	3	Non-TIG
chr11	128987668	129201902	0.75	ARHGAP32	1	TIG
chr11	129234218	129566601	0.875	BARX2	1	TIG
chr11	129234218	129620893	0.938	BARX2	1	TIG
chr11	129751219	130016796	0.875	APLP2,NFRKB,PRDM10	3	Non-TIG
chr11	129792654	130016796	0.75	APLP2,PRDM10	2	Non-TIG
chr11	130083137	130260409	0.563	ZBTB44	1	TIG
chr11	130083137	130732075	0.813	ADAMTS15,ADAMTS8,C11orf44,ZBTB44	4	Non-TIG
chr11	130083137	130793390	0.688	ADAMTS15,ADAMTS8,C11orf44,SNX19,ZBTB44	5	Non-TIG
chr11	130301209	130697888	0.875	ADAMTS15,C11orf44	2	Non-TIG
chr11	130301209	130732075	1	ADAMTS15,C11orf44	2	Non-TIG
chr11	130301209	130786465	0.938	ADAMTS15,C11orf44,SNX19	3	Non-TIG
chr11	130895105	131544048	0.688	NA	0	Zero-PCG
chr11	130907713	131381893	0.625	NA	0	Zero-PCG
chr11	130933970	131278538	0.625	NA	0	Zero-PCG
chr11	130933970	131381893	0.688	NA	0	Zero-PCG
chr11	130933970	131544048	0.938	NA	0	Zero-PCG
chr11	131561589	132010480	0.563	NTM	1	TIG
chr11	131607222	132028197	0.563	NTM	1	TIG
chr11	131781022	132010480	0.625	NA	0	Zero-PCG
chr11	132948642	133706060	0.813	OPCML	1	TIG
chr11	133004639	133706060	0.875	OPCML	1	TIG
chr11	133026988	133706060	0.688	OPCML	1	TIG
chr12	214975	279192	0.563	NA	0	Zero-PCG
chr12	551617	656294	0.813	B4GALNT3	1	TIG
chr12	551617	679590	0.563	B4GALNT3	1	TIG
chr12	678703	926156	1	NINJ2,WNK1	2	Non-TIG
chr12	678703	1059145	0.563	NINJ2,RAD52,WNK1	3	Non-TIG
chr12	678703	978399	0.75	NINJ2,WNK1	2	Non-TIG
chr12	685436	864518	0.625	NINJ2,WNK1	2	Non-TIG
chr12	700133	926156	0.813	NINJ2,WNK1	2	Non-TIG
chr12	1201986	1715377	0.75	FBXL14	1	TIG
chr12	1226915	1692840	0.625	NA	0	Zero-PCG
chr12	1226915	1654766	0.75	NA	0	Zero-PCG
chr12	1739118	2049363	0.563	ADIPOR2,CACNA2D4,LRTM2	3	Non-TIG
chr12	1743941	1910350	0.625	ADIPOR2	1	TIG
chr12	1761722	1910350	0.813	ADIPOR2	1	TIG
chr12	1761722	2049363	0.938	ADIPOR2,CACNA2D4,LRTM2	3	Non-TIG
chr12	1900461	2049363	1	CACNA2D4,LRTM2	2	Non-TIG
chr12	2144233	2697718	0.563	CACNA1C	1	TIG
chr12	2166547	2394149	0.625	NA	0	Zero-PCG
chr12	2166547	2697718	0.625	NA	0	Zero-PCG
chr12	2394130	2697718	0.625	NA	0	Zero-PCG
chr12	2984869	3145835	0.625	FOXM1,RHNO1,TEAD4,TULP3	4	Non-TIG
chr12	2984869	3114424	0.688	FOXM1,RHNO1,TEAD4,TULP3	4	Non-TIG
chr12	3244801	3384802	0.813	NA	0	Zero-PCG
chr12	3403010	3862787	0.563	EFCAB4B,PRMT8	2	Non-TIG
chr12	3403010	3887007	0.688	EFCAB4B,PRMT8	2	Non-TIG
chr12	3403010	3913238	0.688	EFCAB4B,PRMT8	2	Non-TIG
chr12	3422639	3862787	0.625	EFCAB4B,PRMT8	2	Non-TIG
chr12	3422639	3887007	0.625	EFCAB4B,PRMT8	2	Non-TIG
chr12	3422639	3913238	0.875	EFCAB4B,PRMT8	2	Non-TIG
chr12	3992284	4392675	0.563	CCND2	1	TIG
chr12	3992284	4147044	0.875	NA	0	Zero-PCG
chr12	4010144	4392675	0.625	CCND2	1	TIG
chr12	4073766	4392675	0.75	CCND2	1	TIG
chr12	4105145	4392675	0.813	CCND2	1	TIG
chr12	4140086	4392675	0.938	CCND2	1	TIG
chr12	4216722	4386295	0.813	CCND2	1	TIG
chr12	4957956	5194039	0.625	KCNA1,KCNA5	2	Non-TIG
chr12	4957956	5112381	0.563	KCNA1	1	TIG
chr12	6097911	6149377	0.563	NA	0	Zero-PCG
chr12	6165711	6314061	0.875	CD9,VWF	2	Non-TIG
chr12	6165711	6394367	0.875	CD9,VWF	2	Non-TIG
chr12	6172082	6289058	0.563	VWF	1	TIG
chr12	6305006	6394367	0.875	CD9	1	TIG
chr12	6432172	6575304	0.563	CD27,LTBR,SCNN1A,TAPBPL,TNFRSF1A	5	Non-TIG
chr12	6432172	6494554	0.875	LTBR,SCNN1A,TNFRSF1A	3	Non-TIG
chr12	6532875	6575304	0.688	CD27,TAPBPL	2	Non-TIG
chr12	6714581	6776872	0.563	ACRBP,CHD4,ING4,LPAR5	4	Non-TIG
chr12	6714581	6807616	0.625	ACRBP,CHD4,ING4,LPAR5,ZNF384	5	Non-TIG
chr12	6832702	6953114	0.75	CD4,COPS7A,GNB3,GPR162,LAG3,LEPREL2,MLF2,PTMS	8	Non-TIG
chr12	6861332	6953114	0.688	CD4,GNB3,GPR162,LAG3,LEPREL2,MLF2,PTMS	7	Non-TIG
chr12	6960387	7059971	0.625	ATN1,C12orf57,CDCA3,ENO2,LRRC23,PTPN6,SPSB2,TPI1,USP5	9	Non-TIG
chr12	7033595	7266090	0.688	ATN1,C12orf57,C1R,C1RL,C1S,EMG1,LPCAT3,PHB2,PTPN6	9	Non-TIG
chr12	7052804	7245221	0.563	C12orf57,C1R,C1S,EMG1,LPCAT3,PHB2,PTPN6	7	Non-TIG
chr12	7070087	7168309	0.625	C1S,EMG1,LPCAT3,PHB2	4	Non-TIG
chr12	7070087	7266090	0.875	C1R,C1RL,C1S,EMG1,LPCAT3,PHB2	6	Non-TIG
chr12	7125168	7266090	0.563	C1R,C1RL,C1S,LPCAT3	4	Non-TIG
chr12	7150350	7266090	0.75	C1R,C1RL,C1S	3	Non-TIG
chr12	7161267	7245221	0.625	C1R,C1S	2	Non-TIG
chr12	7185286	7266090	0.625	C1R,C1RL	2	Non-TIG
chr12	7185286	7245221	0.563	C1R	1	TIG
chr12	7372424	7613848	0.938	ACSM4,CD163L1	2	Non-TIG
chr12	7372424	7798623	0.625	ACSM4,CD163,CD163L1	3	Non-TIG
chr12	7819585	7960088	0.625	CLEC4C,DPPA3,GDF3,NANOG,NANOGNB	5	Non-TIG
chr12	7984852	8148011	0.563	SLC2A14,SLC2A3	2	Non-TIG
chr12	8012695	8198793	0.563	FOXJ2,SLC2A14,SLC2A3	3	Non-TIG
chr12	8012695	8148011	0.625	SLC2A14,SLC2A3	2	Non-TIG
chr12	8085928	8148011	0.688	SLC2A3	1	TIG
chr12	8085928	8124221	0.688	SLC2A3	1	TIG
chr12	8810121	9217320	0.688	A2ML1,KLRG1,M6PR,MFAP5,PHC1,RIMKLB	6	Non-TIG
chr12	8834391	9217320	0.563	A2ML1,KLRG1,M6PR,PHC1,RIMKLB	5	Non-TIG
chr12	9895870	10293219	0.563	CD69,CLEC12A,CLEC12B,CLEC1A,CLEC1B,CLEC2A,CLEC2B,CLEC7A,CLEC9A,KLRF1,KLRF2	11	Non-TIG
chr12	10388540	10715116	0.563	KLRC1,KLRC2,KLRC3,KLRC4,KLRC4-KLRK1,KLRD1,KLRK1	7	Non-TIG
chr12	10923589	11666804	0.75	LOC100129361,PRB1,PRB2,PRB3,PRB4,PRH1,PRH2,PRR4,TAS2R10,TAS2R13,TAS2R14,TAS2R19,TAS2R20,TAS2R30,TAS2R31,TAS2R42,TAS2R43,TAS2R46,TAS2R50,TAS2R7,TAS2R8,TAS2R9	22	Non-TIG
chr12	10923589	11639696	0.563	LOC100129361,PRB1,PRB2,PRB3,PRB4,PRH1,PRH2,PRR4,TAS2R10,TAS2R13,TAS2R14,TAS2R19,TAS2R20,TAS2R30,TAS2R31,TAS2R42,TAS2R43,TAS2R46,TAS2R50,TAS2R7,TAS2R8,TAS2R9	22	Non-TIG
chr12	10923589	11381831	0.688	LOC100129361,PRH1,PRH2,PRR4,TAS2R10,TAS2R13,TAS2R14,TAS2R19,TAS2R20,TAS2R30,TAS2R31,TAS2R42,TAS2R43,TAS2R46,TAS2R50,TAS2R7,TAS2R8,TAS2R9	18	Non-TIG
chr12	10923589	11352742	0.688	LOC100129361,PRH1,PRH2,PRR4,TAS2R10,TAS2R13,TAS2R14,TAS2R19,TAS2R20,TAS2R30,TAS2R31,TAS2R42,TAS2R43,TAS2R46,TAS2R50,TAS2R7,TAS2R8,TAS2R9	18	Non-TIG
chr12	11380965	11639696	0.688	PRB1,PRB2,PRB3,PRB4	4	Non-TIG
chr12	11651098	12189146	0.688	ETV6	1	TIG
chr12	11698401	12868010	0.563	BCL2L14,CREBL2,DUSP16,ETV6,GPR19,LOH12CR1,LRP6,MANSC1	8	Non-TIG
chr12	11698401	12189146	0.75	ETV6	1	TIG
chr12	11734285	12189146	0.688	ETV6	1	TIG
chr12	11774814	12189146	0.688	ETV6	1	TIG
chr12	12218367	12487521	0.625	BCL2L14,LRP6	2	Non-TIG
chr12	12218367	12879135	0.625	BCL2L14,CDKN1B,CREBL2,DUSP16,GPR19,LOH12CR1,LRP6,MANSC1	8	Non-TIG
chr12	12502581	12879135	1	CDKN1B,CREBL2,DUSP16,GPR19,LOH12CR1,MANSC1	6	Non-TIG
chr12	12509603	12809547	0.563	CREBL2,DUSP16,LOH12CR1	3	Non-TIG
chr12	12551307	12868010	0.563	CREBL2,DUSP16,GPR19	3	Non-TIG
chr12	13069331	13365211	0.688	EMP1,GPRC5D,GSG1,HEBP1,KIAA1467	5	Non-TIG
chr12	13128785	13365211	0.688	EMP1,GSG1,HEBP1,KIAA1467	4	Non-TIG
chr12	13153751	13365211	0.875	EMP1,GSG1,KIAA1467	3	Non-TIG
chr12	13250648	13365211	0.688	EMP1	1	TIG
chr12	14391312	14571988	0.75	ATF7IP	1	TIG
chr12	14998389	15148955	0.75	ARHGDIB,ERP27,MGP,PDE6H	4	Non-TIG
chr12	15422067	15675721	0.625	PTPRO	1	TIG
chr12	15675702	16011536	0.75	EPS8	1	TIG
chr12	15737562	16009500	0.875	EPS8	1	TIG
chr12	18583130	19339862	0.563	CAPZA3,PLCZ1,PLEKHA5	3	Non-TIG
chr12	21850942	22143409	0.563	ABCC9,KCNJ8	2	Non-TIG
chr12	22235909	22489185	0.563	ST8SIA1	1	TIG
chr12	22235909	22596955	1	ST8SIA1	1	TIG
chr12	22235909	22613012	0.563	ST8SIA1	1	TIG
chr12	22254058	22596955	0.75	ST8SIA1	1	TIG
chr12	25144590	25289013	0.875	C12orf77,LRMP	2	Non-TIG
chr12	25589434	26182353	0.75	IFLTD1,RASSF8	2	Non-TIG
chr12	26244577	26804717	0.563	BHLHE41,SSPN	2	Non-TIG
chr12	26244577	26587917	0.688	BHLHE41,SSPN	2	Non-TIG
chr12	27577728	27805297	0.75	PPFIBP1,SMCO2	2	Non-TIG
chr12	27885045	28093928	0.625	KLHL42,MANSC4	2	Non-TIG
chr12	29672705	30976598	0.625	CAPRIN2,IPO8,TMTC1	3	Non-TIG
chr12	29705455	30976598	0.813	CAPRIN2,IPO8,TMTC1	3	Non-TIG
chr12	31000294	31142953	0.563	TSPAN11	1	TIG
chr12	31556228	31789775	0.625	DENND5B	1	TIG
chr12	31806285	32465196	0.938	AMN1,BICD1,H3F3C,KIAA1551	4	Non-TIG
chr12	31806285	32497175	0.75	AMN1,BICD1,H3F3C,KIAA1551	4	Non-TIG
chr12	31806285	32833026	0.688	AMN1,BICD1,DNM1L,FGD4,H3F3C,KIAA1551	6	Non-TIG
chr12	31835232	32465196	0.875	AMN1,BICD1,H3F3C,KIAA1551	4	Non-TIG
chr12	32213689	32465196	0.563	BICD1	1	TIG
chr12	32518163	32833026	0.875	DNM1L,FGD4	2	Non-TIG
chr12	32601530	32825510	0.875	FGD4	1	TIG
chr12	32909327	34187051	0.688	ALG10,PKP2,SYT10	3	Non-TIG
chr12	33071888	34187051	0.563	ALG10,SYT10	2	Non-TIG
chr12	33100319	34191495	0.688	ALG10,SYT10	2	Non-TIG
chr12	38710301	39315077	0.563	ALG10B,CPNE8	2	Non-TIG
chr12	38710301	39667183	0.875	ALG10B,CPNE8	2	Non-TIG
chr12	38710301	39497563	0.563	ALG10B,CPNE8	2	Non-TIG
chr12	41671015	42418199	0.563	NA	0	Zero-PCG
chr12	42523221	42726312	0.563	GXYLT1,PPHLN1,YAF2,ZCRB1	4	Non-TIG
chr12	42843197	43743888	0.563	PRICKLE1	1	TIG
chr12	42876755	43676557	0.563	PRICKLE1	1	TIG
chr12	42876755	43733241	0.688	PRICKLE1	1	TIG
chr12	42962871	43743888	0.625	PRICKLE1	1	TIG
chr12	42982525	43676557	0.563	PRICKLE1	1	TIG
chr12	42982525	43743888	0.688	PRICKLE1	1	TIG
chr12	44351334	45324992	0.625	NELL2	1	TIG
chr12	44394337	45355208	0.625	NELL2	1	TIG
chr12	44394337	45324992	0.938	NELL2	1	TIG
chr12	44394337	45270975	0.563	NELL2	1	TIG
chr12	45564425	45782541	0.563	ANO6	1	TIG
chr12	46504863	47426549	0.625	SLC38A1,SLC38A2,SLC38A4	3	Non-TIG
chr12	46519066	47072140	0.563	SLC38A1,SLC38A2	2	Non-TIG
chr12	46736107	47072140	0.938	SLC38A2	1	TIG
chr12	46736107	47328417	0.813	SLC38A2,SLC38A4	2	Non-TIG
chr12	46764854	47072140	0.938	SLC38A2	1	TIG
chr12	47415187	47802643	0.75	AMIGO2,PCED1B	2	Non-TIG
chr12	47426530	47702202	0.625	AMIGO2,PCED1B	2	Non-TIG
chr12	48099027	48173276	0.938	ENDOU,RAPGEF3,RPAP3,SLC48A1	4	Non-TIG
chr12	48099027	48232548	0.75	ENDOU,HDAC7,RAPGEF3,RPAP3,SLC48A1	5	Non-TIG
chr12	48173257	48232548	0.625	HDAC7	1	TIG
chr12	48936274	49012866	0.563	LALBA	1	TIG
chr12	49147425	49208616	0.75	ADCY6	1	TIG
chr12	49147425	49189810	0.625	ADCY6	1	TIG
chr12	49246724	49298272	0.813	CCDC65,RND1	2	Non-TIG
chr12	49246724	49330368	0.875	CCDC65,FKBP11,RND1	3	Non-TIG
chr12	49453993	49524807	0.75	DHH,LMBR1L,RHEBL1	3	Non-TIG
chr12	49482208	49629134	0.688	DHH,LMBR1L,TUBA1A,TUBA1B	4	Non-TIG
chr12	49682284	49736391	0.625	C1QL4,PRPH,TROAP	3	Non-TIG
chr12	49725173	49974493	0.938	C1QL4,DNAJC22,KCNH3,MCRS1,SPATS2	5	Non-TIG
chr12	49751046	49908062	0.75	SPATS2	1	TIG
chr12	50017419	50114532	1	FMNL3	1	TIG
chr12	50066947	50127608	0.563	FMNL3	1	TIG
chr12	50169925	50233423	0.75	NCKAP5L	1	TIG
chr12	50261068	50339524	0.563	FAIM2	1	TIG
chr12	50360924	50449956	0.625	AQP6,RACGAP1	2	Non-TIG
chr12	50360924	50469148	0.813	AQP6,ASIC1,RACGAP1	3	Non-TIG
chr12	50464452	50709135	0.563	CERS5,COX14,GPD1,LIMA1,SMARCD1	5	Non-TIG
chr12	50561189	50709135	0.563	LIMA1	1	TIG
chr12	50898669	51014835	0.625	DIP2B	1	TIG
chr12	50898669	51031870	0.75	DIP2B	1	TIG
chr12	50898669	51128635	0.563	DIP2B	1	TIG
chr12	50926237	51014835	0.688	NA	0	Zero-PCG
chr12	50926237	51031870	0.563	NA	0	Zero-PCG
chr12	51219321	51381572	0.625	HIGD1C,METTL7A,TMPRSS12	3	Non-TIG
chr12	51419684	51755885	0.688	BIN2,CELA1,CSRNP2,DAZAP2,LETMD1,POU6F1,SLC11A2,SMAGP,TFCP2	9	Non-TIG
chr12	51441679	51664271	0.563	CSRNP2,DAZAP2,LETMD1,POU6F1,SMAGP,TFCP2	6	Non-TIG
chr12	51441679	51746364	0.625	BIN2,CELA1,CSRNP2,DAZAP2,LETMD1,POU6F1,SMAGP,TFCP2	8	Non-TIG
chr12	51476371	51656671	0.563	CSRNP2,DAZAP2,POU6F1,TFCP2	4	Non-TIG
chr12	51476371	51746364	0.563	BIN2,CELA1,CSRNP2,DAZAP2,POU6F1,SMAGP,TFCP2	7	Non-TIG
chr12	51656652	51755885	0.75	BIN2,CELA1,SMAGP	3	Non-TIG
chr12	51814876	52217918	0.625	SCN8A,SLC4A8	2	Non-TIG
chr12	51814876	51925888	0.688	SLC4A8	1	TIG
chr12	51814876	52269223	0.688	FIGNL2,SCN8A,SLC4A8	3	Non-TIG
chr12	51915516	52217918	0.563	SCN8A	1	TIG
chr12	52283809	52387075	0.688	ACVR1B,ACVRL1	2	Non-TIG
chr12	52306536	52387075	0.688	ACVR1B	1	TIG
chr12	52414703	52477386	0.563	C12orf44,NR4A1	2	Non-TIG
chr12	52533089	52789837	0.75	KRT7,KRT80,KRT81,KRT83,KRT84,KRT85,KRT86,LOC283403	8	Non-TIG
chr12	52533089	53299450	0.688	KRT1,KRT2,KRT3,KRT4,KRT5,KRT6A,KRT6B,KRT6C,KRT7,KRT71,KRT72,KRT73,KRT74,KRT75,KRT76,KRT77,KRT78,KRT79,KRT8,KRT80,KRT81,KRT82,KRT83,KRT84,KRT85,KRT86,LOC283403	27	Non-TIG
chr12	52533089	53374791	0.813	KRT1,KRT18,KRT2,KRT3,KRT4,KRT5,KRT6A,KRT6B,KRT6C,KRT7,KRT71,KRT72,KRT73,KRT74,KRT75,KRT76,KRT77,KRT78,KRT79,KRT8,KRT80,KRT81,KRT82,KRT83,KRT84,KRT85,KRT86,LOC283403	28	Non-TIG
chr12	52533089	53278779	0.938	KRT1,KRT2,KRT3,KRT4,KRT5,KRT6A,KRT6B,KRT6C,KRT7,KRT71,KRT72,KRT73,KRT74,KRT75,KRT76,KRT77,KRT78,KRT79,KRT80,KRT81,KRT82,KRT83,KRT84,KRT85,KRT86,LOC283403	26	Non-TIG
chr12	52546028	52673483	0.813	KRT7,KRT80,LOC283403	3	Non-TIG
chr12	52546028	52721480	0.938	KRT7,KRT80,KRT81,KRT83,KRT86,LOC283403	6	Non-TIG
chr12	52550727	52616410	0.875	KRT80,LOC283403	2	Non-TIG
chr12	52607370	53278779	0.625	KRT1,KRT2,KRT3,KRT4,KRT5,KRT6A,KRT6B,KRT6C,KRT7,KRT71,KRT72,KRT73,KRT74,KRT75,KRT76,KRT77,KRT78,KRT79,KRT81,KRT82,KRT83,KRT84,KRT85,KRT86	24	Non-TIG
chr12	52607370	52721480	0.563	KRT7,KRT81,KRT83,KRT86	4	Non-TIG
chr12	52635155	53278779	0.625	KRT1,KRT2,KRT3,KRT4,KRT5,KRT6A,KRT6B,KRT6C,KRT71,KRT72,KRT73,KRT74,KRT75,KRT76,KRT77,KRT78,KRT79,KRT81,KRT82,KRT83,KRT84,KRT85,KRT86	23	Non-TIG
chr12	52700022	53278779	0.938	KRT1,KRT2,KRT3,KRT4,KRT5,KRT6A,KRT6B,KRT6C,KRT71,KRT72,KRT73,KRT74,KRT75,KRT76,KRT77,KRT78,KRT79,KRT82,KRT83,KRT84,KRT85	21	Non-TIG
chr12	52700022	53374791	0.563	KRT1,KRT18,KRT2,KRT3,KRT4,KRT5,KRT6A,KRT6B,KRT6C,KRT71,KRT72,KRT73,KRT74,KRT75,KRT76,KRT77,KRT78,KRT79,KRT8,KRT82,KRT83,KRT84,KRT85	23	Non-TIG
chr12	52756057	52928466	0.563	KRT5,KRT6A,KRT6B,KRT6C,KRT75,KRT82,KRT84,KRT85	8	Non-TIG
chr12	52756057	52977376	0.625	KRT5,KRT6A,KRT6B,KRT6C,KRT71,KRT74,KRT75,KRT82,KRT84,KRT85	10	Non-TIG
chr12	52756057	53278779	1	KRT1,KRT2,KRT3,KRT4,KRT5,KRT6A,KRT6B,KRT6C,KRT71,KRT72,KRT73,KRT74,KRT75,KRT76,KRT77,KRT78,KRT79,KRT82,KRT84,KRT85	20	Non-TIG
chr12	52756057	53374791	0.875	KRT1,KRT18,KRT2,KRT3,KRT4,KRT5,KRT6A,KRT6B,KRT6C,KRT71,KRT72,KRT73,KRT74,KRT75,KRT76,KRT77,KRT78,KRT79,KRT8,KRT82,KRT84,KRT85	22	Non-TIG
chr12	52766510	52901097	0.563	KRT6A,KRT6B,KRT6C,KRT75,KRT82,KRT84	6	Non-TIG
chr12	52821615	53278779	0.688	KRT1,KRT2,KRT3,KRT4,KRT5,KRT6A,KRT6B,KRT6C,KRT71,KRT72,KRT73,KRT74,KRT75,KRT76,KRT77,KRT78,KRT79	17	Non-TIG
chr12	52928447	53278779	0.688	KRT1,KRT2,KRT3,KRT4,KRT71,KRT72,KRT73,KRT74,KRT76,KRT77,KRT78,KRT79	12	Non-TIG
chr12	52976346	53278779	0.938	KRT1,KRT2,KRT3,KRT4,KRT72,KRT73,KRT76,KRT77,KRT78,KRT79	10	Non-TIG
chr12	53061459	53278779	0.625	KRT1,KRT3,KRT4,KRT76,KRT77,KRT78,KRT79	7	Non-TIG
chr12	53273406	53374791	0.938	KRT18,KRT8	2	Non-TIG
chr12	53292485	53374791	0.875	KRT18,KRT8	2	Non-TIG
chr12	53292485	53346110	1	KRT18,KRT8	2	Non-TIG
chr12	53441142	53607273	0.813	CSAD,IGFBP6,ITGB7,SOAT2,SPRYD3,ZNF740	6	Non-TIG
chr12	53455694	53493412	0.625	IGFBP6,SPRYD3	2	Non-TIG
chr12	53605499	53662679	0.813	ESPL1,MFSD5,RARG	3	Non-TIG
chr12	53605499	53682218	0.75	ESPL1,MFSD5,RARG	3	Non-TIG
chr12	53715460	53815550	0.813	SP1,SP7	2	Non-TIG
chr12	53715460	53859908	0.625	AMHR2,PCBP2,PRR13,SP1,SP7	5	Non-TIG
chr12	53715460	53902527	0.875	AMHR2,MAP3K12,NPFF,PCBP2,PRR13,SP1,SP7,TARBP2	8	Non-TIG
chr12	53721431	53876361	0.563	AMHR2,PCBP2,PRR13,SP1,SP7	5	Non-TIG
chr12	53937432	54070768	0.688	ATF7,ATP5G2	2	Non-TIG
chr12	54095740	54149827	0.688	CALCOCO1	1	TIG
chr12	54137561	54608746	0.563	HOXC10,HOXC11,HOXC12,HOXC13,HOXC4,HOXC5,HOXC6,HOXC8,HOXC9,SMUG1	10	Non-TIG
chr12	54140548	54355353	0.813	HOXC12,HOXC13	2	Non-TIG
chr12	54150716	54399921	0.75	HOXC10,HOXC11,HOXC12,HOXC13,HOXC9	5	Non-TIG
chr12	54185683	54355353	0.625	HOXC12,HOXC13	2	Non-TIG
chr12	54406711	54532458	0.625	HOXC4,HOXC5,HOXC6	3	Non-TIG
chr12	54406711	54595289	0.75	HOXC4,HOXC5,HOXC6,SMUG1	4	Non-TIG
chr12	54610707	54773638	0.938	CBX5,COPZ1,GPR84,HNRNPA1,NFE2	5	Non-TIG
chr12	54645650	54773638	0.813	CBX5,COPZ1,GPR84,HNRNPA1,NFE2	5	Non-TIG
chr12	54679020	54754827	0.938	COPZ1,NFE2	2	Non-TIG
chr12	54718098	54754827	0.625	COPZ1	1	TIG
chr12	54784923	54833615	0.813	ITGA5,ZNF385A	2	Non-TIG
chr12	55143163	55352047	0.75	MUCL1	1	TIG
chr12	55143163	55387215	0.625	MUCL1,TESPA1	2	Non-TIG
chr12	55143163	55467043	0.75	MUCL1,NEUROD4,TESPA1	3	Non-TIG
chr12	55247412	55352047	0.563	MUCL1	1	TIG
chr12	55387196	55467043	0.813	NEUROD4	1	TIG
chr12	55582927	56013710	0.75	OR10A7,OR2AP1,OR6C1,OR6C2,OR6C3,OR6C4,OR6C6,OR6C65,OR6C68,OR6C70,OR6C74,OR6C75,OR6C76	13	Non-TIG
chr12	56114935	56349998	0.563	CD63,DGKA,DNAJC14,GDF11,MMP19,ORMDL2,SARNP,WIBG	8	Non-TIG
chr12	56131153	56436208	0.563	CDK2,DGKA,DNAJC14,GDF11,IKZF4,MMP19,ORMDL2,PMEL,RAB5B,RPS26,SARNP,SUOX,WIBG	13	Non-TIG
chr12	56214282	56349998	0.813	DGKA,DNAJC14,MMP19,WIBG	4	Non-TIG
chr12	56390076	56436208	0.75	IKZF4,RPS26,SUOX	3	Non-TIG
chr12	56511699	56552672	0.625	ESYT1,MYL6,MYL6B,ZC3H10	4	Non-TIG
chr12	56511699	56627856	0.625	ESYT1,MYL6,MYL6B,NABP2,RNF41,SLC39A5,SMARCC2,ZC3H10	8	Non-TIG
chr12	56511699	56586934	0.563	ESYT1,MYL6,MYL6B,SMARCC2,ZC3H10	5	Non-TIG
chr12	56696319	56862721	0.938	APOF,CNPY2,IL23A,MIP,PAN2,SPRYD4,STAT2,TIMELESS	8	Non-TIG
chr12	56740131	56858286	0.75	APOF,MIP,STAT2,TIMELESS	4	Non-TIG
chr12	56770721	56858286	0.563	MIP,TIMELESS	2	Non-TIG
chr12	56890647	56988552	0.813	RBMS2	1	TIG
chr12	56890647	56967355	0.938	RBMS2	1	TIG
chr12	57144815	57399949	0.813	GPR182,HSD17B6,PRIM1,RDH16,SDR9C7	5	Non-TIG
chr12	57233863	57399949	0.875	GPR182,RDH16,SDR9C7	3	Non-TIG
chr12	57395384	57463809	0.688	MYO1A,TAC3,ZBTB39	3	Non-TIG
chr12	57395384	57518244	0.563	MYO1A,NAB2,STAT6,TAC3,TMEM194A,ZBTB39	6	Non-TIG
chr12	57454962	57577359	0.563	LRP1,NAB2,STAT6,TMEM194A	4	Non-TIG
chr12	57462924	57518244	0.938	NAB2,STAT6,TMEM194A	3	Non-TIG
chr12	57518225	57577359	0.938	LRP1	1	TIG
chr12	57657714	57870760	0.875	GLI1,INHBC,INHBE,R3HDM2	4	Non-TIG
chr12	57701711	57825235	0.625	R3HDM2	1	TIG
chr12	57701711	57870760	0.813	GLI1,INHBC,INHBE,R3HDM2	4	Non-TIG
chr12	57977248	58027011	0.625	ARHGEF25,DTX3,PIP4K2C,SLC26A10	4	Non-TIG
chr12	58196805	58299328	0.688	AVIL,CTDSP2	2	Non-TIG
chr12	58225329	58299328	0.875	CTDSP2	1	TIG
chr12	58377094	59568082	0.813	LRIG3	1	TIG
chr12	58933994	59568082	0.875	LRIG3	1	TIG
chr12	61078596	62388152	0.563	NA	0	Zero-PCG
chr12	62829095	63207647	0.625	C12orf61,MON2	2	Non-TIG
chr12	62975005	63207647	0.688	C12orf61	1	TIG
chr12	62993699	63187951	0.688	C12orf61	1	TIG
chr12	63025309	63193541	0.563	NA	0	Zero-PCG
chr12	64219551	64650150	0.875	C12orf66,SRGAP1	2	Non-TIG
chr12	64219551	64799311	0.75	C12orf56,C12orf66,SRGAP1,XPOT	4	Non-TIG
chr12	64219551	64630873	0.688	C12orf66,SRGAP1	2	Non-TIG
chr12	64233343	64616630	0.563	C12orf66,SRGAP1	2	Non-TIG
chr12	64943539	65072641	0.625	RASSF3	1	TIG
chr12	64943539	65092002	1	RASSF3	1	TIG
chr12	65190197	65517807	0.625	TBC1D30,WIF1	2	Non-TIG
chr12	65277116	65517807	0.688	WIF1	1	TIG
chr12	65671864	66514467	0.688	HMGA2,MSRB3	2	Non-TIG
chr12	65694372	66460706	0.563	HMGA2	1	TIG
chr12	65694372	66514467	0.875	HMGA2	1	TIG
chr12	67749797	68337283	0.563	DYRK2	1	TIG
chr12	67824381	68337283	0.75	DYRK2	1	TIG
chr12	68041231	68337283	0.563	DYRK2	1	TIG
chr12	68711018	69081298	0.563	MDM1,NUP107,RAP1B	3	Non-TIG
chr12	68752335	69081298	0.688	NUP107,RAP1B	2	Non-TIG
chr12	69257828	69464305	0.688	CPM	1	TIG
chr12	69751017	69979497	0.625	CCT2,FRS2,YEATS4	3	Non-TIG
chr12	69781830	69964784	0.813	FRS2	1	TIG
chr12	69809225	69979497	0.688	CCT2,FRS2	2	Non-TIG
chr12	70273330	70761168	0.563	CNOT2,KCNMB4	2	Non-TIG
chr12	70273330	70983947	1	CNOT2,KCNMB4	2	Non-TIG
chr12	70273330	71087017	0.563	CNOT2,KCNMB4,PTPRB	3	Non-TIG
chr12	70273330	71127360	0.938	CNOT2,KCNMB4,PTPRB	3	Non-TIG
chr12	70294576	70983947	0.625	CNOT2,KCNMB4	2	Non-TIG
chr12	70970984	71127360	0.75	PTPRB	1	TIG
chr12	75899701	76431570	0.875	KRR1,PHLDA1	2	Non-TIG
chr12	75904829	76741985	0.563	KRR1,NAP1L1,PHLDA1	3	Non-TIG
chr12	75953743	76431570	0.625	PHLDA1	1	TIG
chr12	76004704	76431570	0.625	PHLDA1	1	TIG
chr12	77015444	77184960	0.688	ZDHHC17	1	TIG
chr12	79941802	80132104	0.625	PAWR	1	TIG
chr12	82021545	82720897	0.688	PPFIA2	1	TIG
chr12	85862598	86266890	0.625	RASSF9	1	TIG
chr12	85969659	86266890	0.563	RASSF9	1	TIG
chr12	89410733	89864726	0.688	DUSP6	1	TIG
chr12	89410733	89923720	0.875	DUSP6,GALNT4,POC1B,POC1B-GALNT4	4	Non-TIG
chr12	89433774	89749595	0.688	DUSP6	1	TIG
chr12	89433774	89864726	0.688	DUSP6	1	TIG
chr12	89433774	89936906	0.938	DUSP6,GALNT4,POC1B,POC1B-GALNT4	4	Non-TIG
chr12	89918144	91303046	0.688	ATP2B1,GALNT4,POC1B,POC1B-GALNT4	4	Non-TIG
chr12	89923701	91353536	0.75	ATP2B1,CCER1	2	Non-TIG
chr12	91372128	91720872	0.625	DCN,EPYC,KERA,LUM	4	Non-TIG
chr12	91372128	91761224	0.75	DCN,EPYC,KERA,LUM	4	Non-TIG
chr12	91755731	93044397	0.688	BTG1,C12orf79,CLLU1,CLLU1OS	4	Non-TIG
chr12	91755731	93002457	0.688	BTG1,C12orf79,CLLU1,CLLU1OS	4	Non-TIG
chr12	91761205	92537990	0.563	C12orf79	1	TIG
chr12	91761205	92968583	0.625	BTG1,C12orf79,CLLU1,CLLU1OS	4	Non-TIG
chr12	92205663	92968583	0.563	BTG1,C12orf79,CLLU1,CLLU1OS	4	Non-TIG
chr12	92537971	92968583	0.563	BTG1,CLLU1,CLLU1OS	3	Non-TIG
chr12	93381244	93775113	1	NUDT4	1	TIG
chr12	93381244	93790738	1	NUDT4	1	TIG
chr12	93381244	93813400	0.625	NUDT4	1	TIG
[truncated: 5,995 more rows]
