# Supplementary material for: Topological isolation of developmental regulators in mammalian genomes
Source: Nat Commun. 2021 Aug 12;12:4897. doi: 10.1038/s41467-021-24951-7 (PMC8361032; doi:10.1038/s41467-021-24951-7)
Supplement: Supplementary file 7 — Supplementary Dataset 5 [file 41467_2021_24951_MOESM7_ESM.xlsx]

## Sheet: Hi-C
Supplementary Data 5. Datasets used in this study.
Cell type ID	Source	Processed from	CTCF ChIP-seq	# of CTCF loop domains (filtered by cell type CTCF binding sites)	# of CTCF loop domains (filtered by "consensus CTCF binding sites")
HUES64	ENCODE	Raw fastq	GSM1505620	24056	22575
HUES64_dEC	ENCODE	Raw fastq	GSM1505626	11299	39048
HUES64_dEN	ENCODE	Raw fastq	GSM1505625	8039	24116
HuES64_dMS	ENCODE	Raw fastq	GSM1505624	7948	14429
H1	GSM1267196	Raw fastq	GSM1267206	8328	8388
H1_dMES	GSM1267198	Raw fastq	GSM1267207	8215	8218
H1_dMSC	GSM1267200	Raw fastq	GSM1267208	8199	7836
H1_dNPC	GSM1267202	Raw fastq	GSM1267209	9455	9393
H1_dTRO	GSM1267204	Raw fastq	GSM1267210	9072	9051
GM12878	GSE63525	Count matrix	GSM935611	134125	116773
HMEC	GSE63525	Count matrix	GSM733724	13349	15655
HUVEC	GSE63525	Count matrix	GSM822279	13699	15257
IMR90	GSE63525	Count matrix	GSM935404	54687	60418
NHEK	GSE63525	Count matrix	GSM822271	13052	12945
K562	GSE63525	Count matrix	GSM733719	18501	18950
KBM7	GSE63525	Count matrix	-	-	9439
					154040	Total merged CTCF loop domains
					7993	Constitutive CTCF loop domains
					146047	Other CTCF loop domains

## Sheet: CTCF ChIP-seq
Cell type ID	Source	# of peaks
H1	GSM518375	70512
HeLa	GSM325897	11348
HepG2	GSM614637	90931
HepG2	GSM614636	35995
HepG2	GSM614631	59911
HepG2	GSM614630	57006
Jurkat	GSM325899	13047
MCF-7	GSM614615	56348
MCF-7	GSM614614	43506
CD36	GSM651543	32273
CD36	GSM651542	36695
CD34	GSM651541	17900
Islet	GSM586888	21403
Islet	GSM586887	29469
hASC	GSM534492	42285
hASC	GSM534485	26126
hASC	GSM534478	41554
hASC	GSM534471	42282
CD4+T	GSM325895	21998
GM12878	GSM489290	43551
GM12878	GSM489291	38664
GM12878	GSM489292	49081
GM12891	GSM489293	42862
GM12891	GSM489294	47366
GM12892	GSM489295	59138
GM12892	GSM489296	51531
GM19240	GSM489297	47448
GM19240	GSM489298	46827
GM19238	GSM489299	53354
GM19238	GSM489300	50791
GM19239	GSM489301	55515
GM19239	GSM489302	32584
BJAB	GSM782156	19503
BL-41	GSM782158	22127
MCF-7	GSM631475	42045
MCF-7	GSM631476	50990
MCF-7	GSM631477	43506
MCF-7	GSM631478	56348
MCF-7	GSM631479	45450
H1	GSM624077	63916
HeLa	GSM624078	77166
HUVEC	GSM624079	51042
K562	GSM624080	69007
NHEK	GSM624081	78748
HepG2	GSM748538	42836
HepG2	GSM748539	53879
BCBL1	GSM941710	54836
Monocyte	GSM1056576	10474
Macrophage	GSM1056577	12623
MM1.S	GSM1070125	55598
NHLF	GSM646475	41568
HUVEC	GSM646412	30911
NHEK	GSM646455	44377
HUVEC	GSM646413	35566
NHEK	GSM646454	39656
NHLF	GSM646474	25911
K562	GSM646432	42550
K562	GSM646433	43189
lymphocytes	GSM1138985	15033
GM19240	GSM822276	62953
NHEK	GSM822271	78748
GM19239	GSM822277	62124
H1	GSM822297	63916
GM12892	GSM822299	74326
GM12891	GSM822294	62637
GM19238	GSM822278	67295
WI-38	GSM1007997	19603
WI-38	GSM1007998	10942
HMEC	GSM646373	28070
GM12878	GSM646315	24426
H1	GSM646334	51827
HepG2	GSM646353	53025
HMEC	GSM646372	40487
HepG2	GSM646354	32034
GM12878	GSM646314	34873
H1	GSM646335	73907
HSMM	GSM646392	38938
HSMM	GSM646393	54852
H54	GSM808772	63526
FB8470	GSM808759	42400
H54	GSM808771	59105
MCF-7	GSM808752	66435
FB0167P	GSM808764	42893
FB0167P	GSM808765	43033
MCF-7	GSM808753	72153
FB8470	GSM808760	39247
LoVo	GSM1208603	28070
PrEC	GSM947527	38826
LNCaP	GSM947528	38040
GM12868	GSM849300	43634
GM12867	GSM849301	40119
GM12871	GSM849304	50530
GM12870	GSM849302	39960
GM12869	GSM849303	44219
GM12866	GSM849305	43111
BCBL1	GSM970828	18603
IMR90	GSM1055825	39649
HCT-116	GSM1224649	40442
HCT-116	GSM1224650	49295
HCT-116	GSM1224651	42449
HCT-116	GSM1224652	34893
HCT-116	GSM1224653	49048
HCT-116	GSM1224654	45700
HCT-116	GSM1224655	42095
K562	GSM1224656	46735
K562	GSM1224657	13783
K562	GSM1224658	37562
K562	GSM1224659	46662
K562	GSM1224660	33681
GM10847	GSM1233869	42539
GM10847	GSM1233870	40769
GM12878	GSM1233887	63310
GM12878	GSM1233888	68024
GM12890	GSM1233914	61191
GM12890	GSM1233915	63774
GM12890	GSM1233916	51028
GM12891	GSM1233933	65438
GM12891	GSM1233934	76449
GM12892	GSM1233955	62423
GM12892	GSM1233956	69246
GM18486	GSM1233977	63036
GM18486	GSM1233978	32342
GM18486	GSM1233979	49241
GM18505	GSM1233993	43035
GM18505	GSM1233994	40301
GM18526	GSM1234010	49235
GM18526	GSM1234011	39401
GM18951	GSM1234027	40987
GM18951	GSM1234028	41912
GM19099	GSM1234044	47023
GM19099	GSM1234045	40262
GM19193	GSM1234061	43917
GM19193	GSM1234062	47443
GM19238	GSM1234078	60251
GM19238	GSM1234079	73755
GM19239	GSM1234099	63702
GM19239	GSM1234100	60497
GM19240	GSM1234121	63178
GM19240	GSM1234122	67523
GM2255	GSM1234144	58859
GM2255	GSM1234145	66846
GM2255	GSM1234146	51915
GM2588	GSM1234162	63069
GM2588	GSM1234163	68034
GM2588	GSM1234164	53172
GM2610	GSM1234180	63162
GM2610	GSM1234181	69659
GM2610	GSM1234182	56314
GM2630	GSM1234198	67746
GM2630	GSM1234199	70096
GM2630	GSM1234200	57752
MS1	GSM1234216	61456
MS1	GSM1234217	68932
MS1	GSM1234218	78241
MS1	GSM1234219	53571
LoVo	GSM1239390	10139
LoVo	GSM1239588	16607
GP5d	GSM1240813	38800
GP5d	GSM1240827	18508
THP-1	GSM1335528	35747
A549	GSM1003582	51382
A549	GSM1003581	61252
CD20+	GSM1003474	41935
DND-41	GSM1003464	60853
GM12878	GSM733752	44314
H1	GSM733672	81374
HeLa-S3	GSM733785	55324
HepG2	GSM733645	32034
HMEC	GSM733724	42349
HSMM	GSM733762	38938
HSMM	GSM733783	51124
HUVEC	GSM733716	31502
K562	GSM733719	53710
Monocytes-CD14+	GSM1003508	34844
NH-A	GSM733765	39576
NHDF-Ad	GSM733744	53315
NHEK	GSM733636	39937
NHLF	GSM733695	44437
Osteobl	GSM733784	57316
A549	GSM1022640	29889
A549	GSM1022639	53172
A549	GSM1003606	51198
A549	GSM822289	94126
AG04449	GSM749678	46410
AG04449	GSM749695	52205
AG04450	GSM749769	44981
AG04450	GSM1022635	41563
AG09309	GSM749750	44154
AG09309	GSM749680	23322
AG09319	GSM749728	49913
AG09319	GSM749723	45752
AG10803	GSM749714	42578
AG10803	GSM749759	48699
AoAF	GSM749736	27671
AoAF	GSM749666	40437
BE2-C	GSM1022653	52886
BE2-C	GSM1022650	47446
BJ	GSM749752	40739
BJ	GSM749677	49008
Caco-2	GSM749689	43095
Caco-2	GSM749748	47615
Gliobla	GSM822303	86246
GM06990	GSM749708	44289
GM06990	GSM749705	46468
GM10248	GSM1006891	41185
GM10266	GSM1006870	47027
GM12801	GSM749711	20553
GM12864	GSM1022664	41281
GM12864	GSM749762	37771
GM12864	GSM749676	43730
GM12865	GSM749725	41579
GM12865	GSM1022636	34364
GM12865	GSM749740	36126
GM12872	GSM1022633	46033
GM12872	GSM749692	36169
GM12872	GSM749694	41272
GM12873	GSM1022629	51016
GM12873	GSM749686	40162
GM12873	GSM749730	44862
GM12874	GSM749741	43419
GM12874	GSM749757	37155
GM12875	GSM749670	28094
GM12875	GSM749764	45650
GM12878	GSM749706	42982
GM12878	GSM749704	32050
GM12878	GSM935611	72288
GM12878	GSM822312	61105
GM13976	GSM1006885	33474
GM13977	GSM1006869	49389
GM20000	GSM1006873	31721
HA-sp	GSM1022668	38572
HA-sp	GSM749696	46310
HAc	GSM1022662	49507
HAc	GSM1022661	30227
HBMEC	GSM749710	45615
HBMEC	GSM749743	67237
HCFaa	GSM749732	50703
HCM	GSM1022657	37664
HCM	GSM1022677	48872
HCPEpiC	GSM749745	55096
HCPEpiC	GSM749735	62643
HCT-116	GSM1022652	49281
HCT-116	GSM1022651	40421
HEEpiC	GSM749726	36950
HEEpiC	GSM749712	47871
HEK293	GSM749668	65392
HEK293	GSM749687	41738
HeLa-S3	GSM749729	35262
HeLa-S3	GSM749739	50555
HeLa-S3	GSM822285	77166
HepG2	GSM749715	61726
HepG2	GSM749683	43411
HepG2	GSM822287	60807
HFF	GSM1022644	44537
HFF-Myc	GSM1022671	38247
HFF-Myc	GSM1022669	38167
HL-60	GSM749688	34945
HMEC	GSM1022631	47356
HMEC	GSM749753	59378
HMEC	GSM749665	45495
HMEC	GSM749675	50830
HPAF	GSM749751	52680
HPAF	GSM749681	57499
HPF	GSM749699	45635
HPF	GSM749717	41361
HRE	GSM749737	46157
HRE	GSM749727	47407
HRPEpiC	GSM749673	54170
HRPEpiC	GSM1022665	45747
HUVEC	GSM749749	39991
HUVEC	GSM749674	45717
HUVEC	GSM822279	51042
HVMF	GSM1022630	40870
HVMF	GSM1022628	44039
IMR90	GSM935404	51542
K562	GSM822311	74783
K562	GSM935407	67403
K562	GSM749690	47843
K562	GSM749733	35073
Kidney_OC	GSM1006886	42001
LNCaP	GSM1006887	46147
LNCaP	GSM1006874	51050
Lung_OC	GSM1006882	33718
MCF-7	GSM822305	99782
MCF-7	GSM1006875	116961
MCF-7	GSM1022663	51885
MCF-7	GSM1022658	61456
MCF-7	GSM1006878	140710
MCF-7	GSM822308	111234
MCF-7	GSM822309	122867
Medullo	GSM1006893	52502
NB4	GSM1022643	42697
NHDF-neo	GSM1022675	45466
NHDF-neo	GSM1022676	38200
NHEK	GSM749747	42850
NHEK	GSM749707	49933
NHLF	GSM1022626	36978
Pancreas_OC	GSM1006881	44640
RPTEC	GSM1022666	49111
RPTEC	GSM1022667	56701
SAEC	GSM749779	50803
SAEC	GSM749684	43183
SK-N-SH	GSM1003633	59083
SK-N-SH_RA	GSM749693	52367
SK-N-SH_RA	GSM749667	51074
Spleen_OC	GSM1006883	46829
WERI-Rb-1	GSM749768	66616
WERI-Rb-1	GSM749679	50642
WI-38	GSM1022634	22599
WI-38	GSM1022637	29547
A549	GSM803453	46629
A549	GSM803456	41995
ECC-1	GSM1010774	25677
H1	GSM803419	80489
HCT-116	GSM1010903	48772
HepG2	GSM803486	70097
K562	GSM1010820	56087
MCF-7	GSM1010734	62526
SK-N-SH_RA	GSM803333	50688
T47D	GSM803348	34900
SUM159PT	GSM1122667	110717
K562	GSM1224672	22733
K562	GSM1224673	46936
K562	GSM1224674	33677
K562	GSM1224675	35073
HEP	GSM1273199	84404
T47D-MTVL	GSM1294054	47117
T47D-MTVL	GSM1294055	47630
BEAS-2B	GSM1354438	14681
BEAS-2B	GSM1354439	23818
PC-3	GSM1383877	49929
RPE	GSM1463918	40518
H1	GSM1267206	99901
H1_dMES	GSM1267207	87453
H1_dMSC	GSM1267208	43904
H1_dNPC	GSM1267209	51304
H1_dTRO	GSM1267210	79743
HUES64	GSM1505620	64714
HUES64_dME	GSM1505623	15539
HUES64_dMS	GSM1505624	26446
HUES64_dEN	GSM1505625	19185
HUES64_dEC	GSM1505626	20629
Jurkat	GSM1689152	59839
K562	GSM1782700	40429
K562	GSM1782701	37448
K562	GSM1817654	68408
Delta47	GSM1817658	40041
Ovcar8	GSM1817662	31769
MCF-7	GSM1817665	61431
MCF-7	GSM1817666	71711
MCF-7	GSM1817667	73960
HEK	GSM1910997	32144
HEK293	GSM1910998	28600
PANC-1	GSM1684571	40567
PANC-1	GSM1684572	47948
PANC-1	GSM1684573	44126
PANC-1	GSM1684574	39582
R1	GSM1705253	38686
NaiveESC	GSM1705254	40998
R1	GSM1705262	22773
PrimedESC	GSM1705263	24958

## Sheet: Epigenome Roadmap
ID	Cell type	Group	Is H3K27ac ChIP-seq available?
E003	H1 Cell Line	ESC	YES
E004	H1 BMP4 Derived Mesendoderm Cultured Cells	ESC derived	YES
E005	H1 BMP4 Derived Trophoblast Cultured Cells	ESC derived	YES
E006	H1 Derived Mesenchymal Stem Cells	ESC derived	YES
E007	H1 Derived Neuronal Progenitor Cultured Cells	ESC derived	YES
E011	hESC Derived CD184+ Endoderm Cultured Cells	ESC derived	YES
E012	hESC Derived CD56+ Ectoderm Cultured Cells	ESC derived	YES
E013	hESC Derived CD56+ Mesoderm Cultured Cells	ESC derived	YES
E016	HUES64 Cell Line	ESC	YES
E024	4star	ESC	NO
E027	Breast Myoepithelial Cells	Epithelial	NO
E028	Breast vHMEC	Epithelial	NO
E037	CD4 Memory Primary Cells	Blood & T cell	YES
E038	CD4 Naive Primary Cells	Blood & T cell	YES
E047	CD8 Naive Primary Cells	Blood & T cell	YES
E050	Mobilized CD34 Primary Cells Female	Blood & T cell	YES
E053	Neurosphere Cultured Cells Cortex Derived	Brain	NO
E054	Neurosphere Cultured Cells Ganglionic Eminence Derived	Brain	NO
E055	Penis Foreskin Fibroblast Primary Cells skin01	Epithelial	YES
E057	Penis Foreskin Keratinocyte Primary Cells skin02	Epithelial	NO
E059	Penis Foreskin Melanocyte Primary Cells skin01	Epithelial	YES
E062	Peripheral Blood Mononuclear Primary Cells	Blood & T cell	YES
E065	Aorta	Heart	YES
E066	Adult Liver	Other	YES
E070	Brain Germinal Matrix	Brain	NO
E071	Brain Hippocampus Middle	Brain	YES
E079	Esophagus	Digestive	YES
E082	Fetal Brain Female	Brain	NO
E084	Fetal Intestine Large	Digestive	YES
E085	Fetal Intestine Small	Digestive	YES
E087	Pancreatic Islets	Other	YES
E094	Gastric	Digestive	YES
E095	Left Ventricle	Heart	YES
E096	Lung	Other	YES
E097	Ovary	Other	YES
E098	Pancreas	Other	YES
E100	Psoas Muscle	Other	YES
E104	Right Atrium	Heart	YES
E105	Right Ventricle	Heart	YES
E106	Sigmoid Colon	Digestive	YES
E109	Small Intestine	Digestive	YES
E112	Thymus	Other	YES
E113	Spleen	Other	YES
E114	A549	ENCODE cell line	YES
E116	GM12878	ENCODE cell line	YES
E117	HELA	ENCODE cell line	YES
E118	HEPG2	ENCODE cell line	YES
E119	HMEC	ENCODE cell line	YES
E120	HSMM	ENCODE cell line	YES
E122	HUVEC	ENCODE cell line	YES
E123	K562	ENCODE cell line	YES
E127	NHEK	ENCODE cell line	YES
E128	NHLF	ENCODE cell line	YES
