# Supplementary material for: Topological isolation of developmental regulators in mammalian genomes
Source: Nat Commun. 2021 Aug 12;12:4897. doi: 10.1038/s41467-021-24951-7 (PMC8361032; doi:10.1038/s41467-021-24951-7)
Supplement: Supplementary file 9 — Source Data [file 41467_2021_24951_MOESM9_ESM.xlsx]

## Sheet: Fig. 1d
Random shuffle	TIG	Non-TIG	Zero-PCG
1	4383	9466	10207
2	4329	9441	10286
3	4412	9246	10398
4	4440	9377	10239
5	4479	9410	10167
6	4538	9319	10199
7	4493	9225	10338
8	4494	9328	10234
9	4582	9307	10167
10	4379	9339	10338
11	4440	9515	10101
12	4380	9314	10362
13	4373	9466	10217
14	4349	9502	10205
15	4553	9370	10133
16	4535	9301	10220
17	4398	9285	10373
18	4500	9376	10180
19	4390	9261	10405
20	4455	9311	10290
21	4328	9482	10246
22	4411	9307	10338
23	4567	9303	10186
24	4425	9486	10145
25	4364	9417	10275
26	4536	9314	10206
27	4415	9315	10326
28	4402	9369	10285
29	4493	9324	10239
30	4368	9452	10236
31	4431	9315	10310
32	4561	9343	10152
33	4426	9319	10311
34	4362	9418	10276
35	4408	9415	10233
36	4363	9401	10292
37	4390	9337	10329
38	4409	9330	10317
39	4472	9372	10212
40	4453	9323	10280
41	4389	9322	10345
42	4432	9435	10189
43	4383	9474	10199
44	4468	9265	10323
45	4410	9438	10208
46	4480	9346	10230
47	4382	9424	10250
48	4367	9366	10323
49	4339	9424	10293
50	4378	9378	10300
51	4388	9368	10300
52	4511	9350	10195
53	4483	9538	10035
54	4423	9321	10312
55	4510	9333	10213
56	4334	9462	10260
57	4420	9275	10361
58	4498	9335	10223
59	4466	9366	10224
60	4498	9212	10346
61	4380	9466	10210
62	4465	9379	10212
63	4468	9330	10258
64	4407	9212	10437
65	4393	9438	10225
66	4538	9442	10076
67	4487	9442	10127
68	4389	9323	10344
69	4358	9492	10206
70	4318	9397	10341
71	4497	9412	10147
72	4442	9284	10330
73	4383	9371	10302
74	4351	9459	10246
75	4542	9263	10251
76	4264	9375	10417
77	4306	9431	10319
78	4518	9384	10154
79	4437	9253	10366
80	4350	9315	10391
81	4412	9392	10252
82	4499	9266	10291
83	4452	9344	10260
84	4435	9426	10195
85	4425	9389	10242
86	4398	9409	10249
87	4481	9366	10209
88	4502	9401	10153
89	4397	9414	10245
90	4413	9315	10328
91	4446	9390	10220
92	4419	9537	10100
93	4318	9530	10208
94	4536	9271	10249
95	4456	9315	10285
96	4575	9264	10217
97	4423	9403	10230
98	4436	9308	10312
99	4552	9261	10243
100	4426	9420	10210
101	4445	9378	10233
102	4358	9502	10196
103	4360	9382	10314
104	4514	9327	10215
105	4429	9381	10246
106	4435	9347	10274
107	4353	9414	10289
108	4433	9359	10264
109	4550	9356	10150
110	4265	9427	10364
111	4357	9482	10217
112	4431	9370	10255
113	4435	9362	10259
114	4315	9426	10315
115	4448	9344	10264
116	4383	9414	10259
117	4309	9427	10320
118	4396	9466	10194
119	4415	9304	10337
120	4329	9466	10261
121	4420	9267	10369
122	4502	9358	10196
123	4407	9372	10277
124	4353	9504	10199
125	4499	9332	10225
126	4324	9344	10388
127	4504	9289	10263
128	4529	9228	10299
129	4481	9445	10130
130	4421	9419	10216
131	4481	9284	10291
132	4394	9439	10223
133	4439	9376	10241
134	4341	9450	10265
135	4407	9292	10357
136	4491	9290	10275
137	4405	9362	10289
138	4482	9273	10301
139	4528	9218	10310
140	4343	9327	10386
141	4357	9448	10251
142	4476	9407	10173
143	4554	9440	10062
144	4310	9368	10378
145	4441	9205	10410
146	4425	9400	10231
147	4431	9378	10247
148	4422	9427	10207
149	4415	9304	10337
150	4384	9489	10183
151	4496	9275	10285
152	4408	9266	10382
153	4374	9376	10306
154	4358	9358	10340
155	4434	9426	10196
156	4518	9328	10210
157	4336	9332	10388
158	4428	9362	10266
159	4507	9313	10236
160	4569	9231	10256
161	4453	9294	10309
162	4414	9442	10200
163	4393	9271	10392
164	4551	9333	10172
165	4382	9401	10273
166	4350	9423	10283
167	4360	9344	10352
168	4410	9445	10201
169	4337	9406	10313
170	4449	9456	10151
171	4391	9370	10295
172	4497	9440	10119
173	4461	9383	10212
174	4459	9325	10272
175	4410	9362	10284
176	4449	9268	10339
177	4418	9427	10211
178	4416	9422	10218
179	4416	9279	10361
180	4420	9414	10222
181	4452	9390	10214
182	4414	9364	10278
183	4410	9407	10239
184	4471	9439	10146
185	4467	9284	10305
186	4357	9433	10266
187	4381	9399	10276
188	4535	9360	10161
189	4452	9496	10108
190	4526	9300	10230
191	4361	9361	10334
192	4461	9291	10304
193	4538	9405	10113
194	4459	9345	10252
195	4423	9348	10285
196	4364	9347	10345
197	4401	9476	10179
198	4393	9500	10163
199	4363	9292	10401
200	4421	9398	10237
201	4411	9411	10234
202	4525	9285	10246
203	4453	9270	10333
204	4538	9218	10300
205	4305	9470	10281
206	4446	9350	10260
207	4469	9236	10351
208	4446	9498	10112
209	4438	9424	10194
210	4418	9273	10365
211	4429	9375	10252
212	4536	9304	10216
213	4501	9466	10089
214	4523	9235	10298
215	4449	9264	10343
216	4464	9347	10245
217	4435	9405	10216
218	4464	9476	10116
219	4458	9282	10316
220	4515	9464	10077
221	4518	9307	10231
222	4476	9172	10408
223	4483	9421	10152
224	4426	9399	10231
225	4426	9278	10352
226	4344	9405	10307
227	4428	9412	10216
228	4564	9391	10101
229	4439	9197	10420
230	4508	9224	10324
231	4396	9448	10212
232	4466	9355	10235
233	4413	9320	10323
234	4440	9363	10253
235	4495	9405	10156
236	4566	9324	10166
237	4374	9361	10321
238	4400	9310	10346
239	4329	9306	10421
240	4426	9286	10344
241	4406	9336	10314
242	4384	9393	10279
243	4452	9302	10302
244	4428	9410	10218
245	4354	9292	10410
246	4415	9447	10194
247	4466	9327	10263
248	4387	9348	10321
249	4332	9436	10288
250	4349	9279	10428
251	4455	9310	10291
252	4352	9395	10309
253	4453	9467	10136
254	4459	9370	10227
255	4416	9311	10329
256	4467	9256	10333
257	4342	9427	10287
258	4436	9398	10222
259	4410	9295	10351
260	4470	9254	10332
261	4588	9259	10209
262	4553	9186	10317
263	4360	9479	10217
264	4371	9191	10494
265	4431	9323	10302
266	4440	9393	10223
267	4375	9342	10339
268	4453	9393	10210
269	4351	9353	10352
270	4430	9362	10264
271	4416	9341	10299
272	4407	9298	10351
273	4468	9340	10248
274	4536	9377	10143
275	4344	9287	10425
276	4402	9406	10248
277	4423	9422	10211
278	4384	9345	10327
279	4294	9546	10216
280	4407	9441	10208
281	4409	9338	10309
282	4489	9359	10208
283	4398	9345	10313
284	4359	9309	10388
285	4474	9315	10267
286	4444	9408	10204
287	4436	9365	10255
288	4456	9386	10214
289	4373	9458	10225
290	4469	9404	10183
291	4475	9320	10261
292	4323	9432	10301
293	4422	9299	10335
294	4405	9364	10287
295	4392	9302	10362
296	4378	9401	10277
297	4366	9391	10299
298	4433	9286	10337
299	4425	9397	10234
300	4419	9341	10296
301	4482	9409	10165
302	4378	9262	10416
303	4406	9349	10301
304	4469	9300	10287
305	4508	9355	10193
306	4454	9351	10251
307	4350	9385	10321
308	4463	9423	10170
309	4364	9326	10366
310	4332	9463	10261
311	4373	9354	10329
312	4433	9379	10244
313	4364	9334	10358
314	4357	9472	10227
315	4498	9415	10143
316	4425	9280	10351
317	4471	9331	10254
318	4440	9312	10304
319	4384	9380	10292
320	4514	9358	10184
321	4393	9356	10307
322	4404	9404	10248
323	4429	9303	10324
324	4408	9390	10258
325	4430	9342	10284
326	4427	9349	10280
327	4430	9276	10350
328	4427	9390	10239
329	4481	9411	10164
330	4477	9349	10230
331	4450	9421	10185
332	4418	9378	10260
333	4457	9448	10151
334	4544	9274	10238
335	4316	9317	10423
336	4427	9300	10329
337	4449	9462	10145
338	4378	9388	10290
339	4510	9479	10067
340	4378	9429	10249
341	4404	9370	10282
342	4372	9420	10264
343	4431	9423	10202
344	4336	9493	10227
345	4393	9393	10270
346	4449	9385	10222
347	4432	9429	10195
348	4442	9322	10292
349	4372	9337	10347
350	4240	9282	10534
351	4535	9231	10290
352	4387	9456	10213
353	4440	9382	10234
354	4425	9331	10300
355	4422	9328	10306
356	4406	9280	10370
357	4502	9359	10195
358	4374	9361	10321
359	4436	9440	10180
360	4456	9316	10284
361	4516	9259	10281
362	4422	9358	10276
363	4421	9346	10289
364	4415	9354	10287
365	4473	9369	10214
366	4448	9339	10269
367	4348	9288	10420
368	4411	9380	10265
369	4321	9341	10394
370	4487	9335	10234
371	4339	9410	10307
372	4450	9385	10221
373	4389	9275	10392
374	4461	9367	10228
375	4391	9349	10316
376	4363	9399	10294
377	4484	9307	10265
378	4391	9403	10262
379	4396	9384	10276
380	4423	9383	10250
381	4403	9219	10434
382	4533	9320	10203
383	4451	9382	10223
384	4495	9407	10154
385	4363	9474	10219
386	4337	9430	10289
387	4417	9415	10224
388	4429	9412	10215
389	4374	9388	10294
390	4335	9425	10296
391	4394	9419	10243
392	4373	9333	10350
393	4535	9279	10242
394	4425	9340	10291
395	4518	9299	10239
396	4394	9364	10298
397	4453	9249	10354
398	4358	9375	10323
399	4464	9357	10235
400	4344	9323	10389
401	4536	9382	10138
402	4452	9477	10127
403	4401	9371	10284
404	4341	9312	10403
405	4547	9279	10230
406	4372	9325	10359
407	4479	9376	10201
408	4354	9394	10308
409	4371	9476	10209
410	4424	9344	10288
411	4379	9560	10117
412	4459	9288	10309
413	4404	9323	10329
414	4368	9383	10305
415	4383	9468	10205
416	4416	9406	10234
417	4420	9329	10307
418	4373	9418	10265
419	4391	9241	10424
420	4473	9364	10219
421	4402	9356	10298
422	4343	9391	10322
423	4317	9395	10344
424	4414	9440	10202
425	4419	9351	10286
426	4510	9387	10159
427	4499	9331	10226
428	4351	9465	10240
429	4405	9408	10243
430	4470	9361	10225
431	4401	9317	10338
432	4457	9348	10251
433	4572	9285	10199
434	4354	9416	10286
435	4395	9431	10230
436	4408	9470	10178
437	4475	9379	10202
438	4413	9410	10233
439	4468	9250	10338
440	4427	9434	10195
441	4467	9296	10293
442	4461	9444	10151
443	4363	9325	10368
444	4460	9419	10177
445	4392	9418	10246
446	4483	9371	10202
447	4459	9325	10272
448	4338	9396	10322
449	4445	9243	10368
450	4480	9420	10156
451	4403	9358	10295
452	4397	9287	10372
453	4418	9327	10311
454	4453	9293	10310
455	4413	9391	10252
456	4392	9355	10309
457	4265	9374	10417
458	4466	9342	10248
459	4462	9361	10233
460	4384	9392	10280
461	4474	9319	10263
462	4405	9429	10222
463	4421	9380	10255
464	4386	9347	10323
465	4421	9277	10358
466	4367	9445	10244
467	4414	9396	10246
468	4449	9419	10188
469	4494	9335	10227
470	4423	9451	10182
471	4464	9243	10349
472	4365	9468	10223
473	4466	9352	10238
474	4375	9444	10237
475	4465	9397	10194
476	4441	9332	10283
477	4381	9451	10224
478	4403	9368	10285
479	4388	9387	10281
480	4446	9259	10351
481	4402	9279	10375
482	4546	9276	10234
483	4403	9547	10106
484	4469	9338	10249
485	4476	9312	10268
486	4495	9360	10201
487	4498	9439	10119
488	4414	9487	10155
489	4392	9366	10298
490	4385	9397	10274
491	4485	9361	10210
492	4520	9205	10331
493	4431	9400	10225
494	4379	9333	10344
495	4365	9393	10298
496	4394	9331	10331
497	4426	9373	10257
498	4324	9421	10311
499	4403	9312	10341
500	4423	9377	10256
501	4378	9353	10325
502	4411	9419	10226
503	4491	9380	10185
504	4370	9501	10185
505	4448	9473	10135
506	4534	9216	10306
507	4372	9384	10300
508	4427	9345	10284
509	4341	9394	10321
510	4335	9471	10250
511	4326	9407	10323
512	4400	9379	10277
513	4359	9356	10341
514	4510	9204	10342
515	4452	9345	10259
516	4439	9319	10298
517	4485	9340	10231
518	4476	9357	10223
519	4475	9356	10225
520	4529	9328	10199
521	4484	9388	10184
522	4385	9467	10204
523	4349	9433	10274
524	4414	9334	10308
525	4528	9336	10192
526	4366	9363	10327
527	4516	9501	10039
528	4519	9346	10191
529	4367	9343	10346
530	4369	9424	10263
531	4475	9415	10166
532	4512	9475	10069
533	4487	9297	10272
534	4458	9335	10263
535	4437	9400	10219
536	4464	9283	10309
537	4436	9243	10377
538	4445	9395	10216
539	4429	9410	10217
540	4413	9346	10297
541	4404	9346	10306
542	4353	9429	10274
543	4463	9288	10305
544	4444	9378	10234
545	4452	9335	10269
546	4484	9330	10242
547	4514	9299	10243
548	4438	9421	10197
549	4373	9338	10345
550	4366	9515	10175
551	4428	9338	10290
552	4418	9433	10205
553	4376	9351	10329
554	4342	9355	10359
555	4535	9395	10126
556	4443	9361	10252
557	4422	9431	10203
558	4312	9403	10341
559	4283	9347	10426
560	4363	9369	10324
561	4483	9449	10124
562	4294	9484	10278
563	4499	9272	10285
564	4381	9355	10320
565	4473	9236	10347
566	4371	9474	10211
567	4489	9348	10219
568	4400	9447	10209
569	4417	9371	10268
570	4377	9433	10246
571	4483	9359	10214
572	4397	9423	10236
573	4408	9461	10187
574	4354	9416	10286
575	4438	9275	10343
576	4395	9486	10175
577	4433	9265	10358
578	4494	9284	10278
579	4391	9351	10314
580	4438	9339	10279
581	4407	9324	10325
582	4414	9348	10294
583	4428	9404	10224
584	4422	9240	10394
585	4389	9302	10365
586	4334	9426	10296
587	4421	9417	10218
588	4477	9358	10221
589	4431	9377	10248
590	4460	9327	10269
591	4386	9284	10386
592	4312	9420	10324
593	4443	9345	10268
594	4561	9333	10162
595	4437	9343	10276
596	4428	9298	10330
597	4489	9320	10247
598	4432	9318	10306
599	4393	9296	10367
600	4392	9501	10163
601	4404	9380	10272
602	4411	9284	10361
603	4388	9396	10272
604	4445	9385	10226
605	4432	9391	10233
606	4444	9237	10375
607	4431	9430	10195
608	4441	9376	10239
609	4494	9426	10136
610	4416	9489	10151
611	4373	9414	10269
612	4467	9260	10329
613	4390	9308	10358
614	4427	9412	10217
615	4405	9369	10282
616	4311	9368	10377
617	4450	9245	10361
618	4330	9445	10281
619	4551	9362	10143
620	4426	9246	10384
621	4470	9354	10232
622	4476	9290	10290
623	4462	9323	10271
624	4420	9374	10262
625	4425	9403	10228
626	4473	9292	10291
627	4377	9427	10252
628	4411	9359	10286
629	4408	9312	10336
630	4376	9478	10202
631	4324	9295	10437
632	4373	9520	10163
633	4462	9320	10274
634	4300	9422	10334
635	4302	9418	10336
636	4421	9448	10187
637	4350	9276	10430
638	4378	9359	10319
639	4541	9348	10167
640	4301	9462	10293
641	4434	9437	10185
642	4431	9341	10284
643	4377	9578	10101
644	4410	9430	10216
645	4344	9392	10320
646	4392	9345	10319
647	4299	9390	10367
648	4395	9279	10382
649	4439	9345	10272
650	4376	9261	10419
651	4386	9272	10398
652	4368	9254	10434
653	4382	9235	10439
654	4474	9362	10220
655	4456	9376	10224
656	4376	9426	10254
657	4413	9313	10330
658	4415	9348	10293
659	4441	9510	10105
660	4575	9428	10053
661	4531	9317	10208
662	4429	9343	10284
663	4514	9334	10208
664	4347	9317	10392
665	4523	9391	10142
666	4488	9273	10295
667	4416	9448	10192
668	4433	9469	10154
669	4385	9276	10395
670	4409	9332	10315
671	4397	9327	10332
672	4370	9324	10362
673	4463	9404	10189
674	4480	9478	10098
675	4436	9458	10162
676	4453	9455	10148
677	4371	9292	10393
678	4424	9227	10405
679	4485	9371	10200
680	4339	9397	10320
681	4421	9373	10262
682	4452	9333	10271
683	4393	9424	10239
684	4427	9257	10372
685	4432	9334	10290
686	4352	9298	10406
687	4346	9358	10352
688	4455	9394	10207
689	4411	9378	10267
690	4447	9300	10309
691	4470	9354	10232
692	4341	9476	10239
693	4498	9350	10208
694	4402	9368	10286
695	4439	9325	10292
696	4428	9332	10296
697	4411	9392	10253
698	4393	9427	10236
699	4462	9309	10285
700	4341	9350	10365
701	4445	9357	10254
702	4445	9418	10193
703	4475	9369	10212
704	4369	9393	10294
705	4436	9309	10311
706	4463	9264	10329
707	4468	9309	10279
708	4295	9456	10305
709	4485	9363	10208
710	4393	9294	10369
711	4395	9521	10140
712	4340	9528	10188
713	4330	9497	10229
714	4446	9430	10180
715	4425	9257	10374
716	4483	9351	10222
717	4360	9395	10301
718	4486	9389	10181
719	4468	9248	10340
720	4438	9451	10167
721	4465	9359	10232
722	4317	9484	10255
723	4454	9395	10207
724	4427	9271	10358
725	4383	9409	10264
726	4394	9380	10282
727	4350	9447	10259
728	4495	9383	10178
729	4443	9529	10084
730	4482	9371	10203
731	4417	9429	10210
732	4481	9301	10274
733	4351	9401	10304
734	4464	9380	10212
735	4489	9200	10367
736	4554	9319	10183
737	4478	9393	10185
738	4466	9352	10238
739	4399	9345	10312
740	4354	9404	10298
741	4445	9331	10280
742	4394	9487	10175
743	4470	9415	10171
744	4432	9367	10257
745	4420	9326	10310
746	4464	9292	10300
747	4352	9351	10353
748	4434	9379	10243
749	4493	9277	10286
750	4403	9317	10336
751	4350	9461	10245
752	4477	9439	10140
753	4458	9363	10235
754	4472	9449	10135
755	4407	9335	10314
756	4503	9316	10237
757	4368	9447	10241
758	4435	9357	10264
759	4367	9340	10349
760	4417	9379	10260
761	4489	9259	10308
762	4357	9453	10246
763	4377	9350	10329
764	4389	9398	10269
765	4418	9359	10279
766	4500	9258	10298
767	4349	9389	10318
768	4427	9360	10269
769	4393	9325	10338
770	4333	9479	10244
771	4422	9346	10288
772	4418	9344	10294
773	4520	9331	10205
774	4424	9289	10343
775	4466	9453	10137
776	4372	9388	10296
777	4420	9267	10369
778	4449	9360	10247
779	4460	9491	10105
780	4471	9295	10290
781	4485	9380	10191
782	4474	9366	10216
783	4482	9265	10309
784	4335	9397	10324
785	4470	9347	10239
786	4418	9323	10315
787	4305	9506	10245
788	4369	9416	10271
789	4388	9375	10293
790	4437	9470	10149
791	4489	9353	10214
792	4412	9397	10247
793	4467	9325	10264
794	4368	9382	10306
795	4372	9399	10285
796	4297	9498	10261
797	4390	9277	10389
798	4327	9381	10348
799	4530	9291	10235
800	4433	9320	10303
801	4448	9340	10268
802	4483	9378	10195
803	4464	9269	10323
804	4453	9320	10283
805	4408	9472	10176
806	4427	9379	10250
807	4421	9327	10308
808	4423	9338	10295
809	4356	9528	10172
810	4445	9227	10384
811	4492	9283	10281
812	4359	9382	10315
813	4391	9362	10303
814	4419	9396	10241
815	4436	9392	10228
816	4410	9519	10127
817	4421	9278	10357
818	4416	9529	10111
819	4334	9345	10377
820	4464	9361	10231
821	4388	9128	10540
822	4381	9337	10338
823	4424	9386	10246
824	4342	9385	10329
825	4361	9434	10261
826	4573	9311	10172
827	4498	9286	10272
828	4384	9407	10265
829	4444	9449	10163
830	4458	9377	10221
831	4509	9369	10178
832	4386	9376	10294
833	4379	9425	10252
834	4480	9337	10239
835	4244	9508	10304
836	4479	9363	10214
837	4363	9366	10327
838	4487	9340	10229
839	4415	9354	10287
840	4317	9410	10329
841	4494	9363	10199
842	4321	9413	10322
843	4368	9449	10239
844	4423	9423	10210
845	4433	9326	10297
846	4458	9370	10228
847	4441	9412	10203
848	4477	9466	10113
849	4484	9300	10272
850	4387	9383	10286
851	4417	9472	10167
852	4333	9454	10269
853	4471	9265	10320
854	4396	9527	10133
855	4457	9399	10200
856	4430	9242	10384
857	4338	9353	10365
858	4350	9433	10273
859	4393	9284	10379
860	4389	9536	10131
861	4488	9403	10165
862	4512	9319	10225
863	4441	9336	10279
864	4360	9418	10278
865	4343	9382	10331
866	4432	9389	10235
867	4565	9343	10148
868	4381	9296	10379
869	4396	9274	10386
870	4359	9354	10343
871	4373	9439	10244
872	4503	9271	10282
873	4383	9284	10389
874	4366	9360	10330
875	4351	9509	10196
876	4367	9497	10192
877	4460	9297	10299
878	4486	9404	10166
879	4531	9383	10142
880	4479	9360	10217
881	4491	9388	10177
882	4479	9237	10340
883	4427	9321	10308
884	4437	9311	10308
885	4381	9314	10361
886	4450	9238	10368
887	4426	9364	10266
888	4382	9447	10227
889	4565	9291	10200
890	4398	9426	10232
891	4385	9292	10379
892	4530	9327	10199
893	4410	9251	10395
894	4402	9424	10230
895	4251	9424	10381
896	4434	9322	10300
897	4421	9373	10262
898	4387	9309	10360
899	4474	9376	10206
900	4410	9405	10241
901	4397	9311	10348
902	4369	9372	10315
903	4435	9380	10241
904	4459	9312	10285
905	4369	9385	10302
906	4328	9474	10254
907	4394	9434	10228
908	4429	9268	10359
909	4519	9420	10117
910	4412	9433	10211
911	4394	9429	10233
912	4426	9384	10246
913	4406	9333	10317
914	4378	9385	10293
915	4427	9469	10160
916	4403	9396	10257
917	4448	9415	10193
918	4357	9490	10209
919	4446	9385	10225
920	4412	9375	10269
921	4401	9358	10297
922	4499	9321	10236
923	4512	9204	10340
924	4446	9324	10286
925	4409	9461	10186
926	4358	9368	10330
927	4527	9318	10211
928	4414	9329	10313
929	4585	9360	10111
930	4486	9306	10264
931	4377	9402	10277
932	4400	9444	10212
933	4479	9309	10268
934	4406	9365	10285
935	4373	9360	10323
936	4412	9397	10247
937	4467	9409	10180
938	4284	9341	10431
939	4454	9235	10367
940	4365	9446	10245
941	4443	9395	10218
942	4412	9350	10294
943	4450	9372	10234
944	4520	9257	10279
945	4405	9370	10281
946	4394	9355	10307
947	4399	9410	10247
948	4444	9414	10198
949	4501	9396	10159
950	4536	9298	10222
951	4421	9449	10186
952	4444	9280	10332
953	4458	9356	10242
954	4422	9401	10233
955	4343	9370	10343
956	4463	9437	10156
957	4349	9474	10233
958	4416	9342	10298
959	4455	9346	10255
960	4291	9487	10278
961	4353	9318	10385
962	4458	9326	10272
963	4477	9329	10250
964	4486	9390	10180
965	4501	9358	10197
966	4454	9520	10082
967	4420	9286	10350
968	4417	9426	10213
969	4416	9300	10340
970	4470	9224	10362
971	4454	9358	10244
972	4520	9260	10276
973	4393	9395	10268
974	4410	9361	10285
975	4409	9365	10282
976	4298	9467	10291
977	4404	9320	10332
978	4427	9378	10251
979	4400	9518	10138
980	4460	9370	10226
981	4469	9229	10358
982	4461	9407	10188
983	4355	9345	10356
984	4426	9455	10175
985	4432	9447	10177
986	4358	9425	10273
987	4434	9208	10414
988	4481	9324	10251
989	4457	9388	10211
990	4424	9387	10245
991	4425	9332	10299
992	4435	9334	10287
993	4474	9377	10205
994	4513	9358	10185
995	4382	9438	10236
996	4394	9357	10305
997	4452	9466	10138
998	4531	9303	10222
999	4353	9410	10293
1000	4366	9372	10318

## Sheet: Fig. 1e
Random shuffle	TIG	Non-TIG	Zero-PCG
1	5151	13305	5600
2	5529	13176	5351
3	5341	13180	5535
4	5255	13310	5491
5	5336	13272	5448
6	5038	13508	5510
7	5492	12962	5602
8	5338	13224	5494
9	5294	13154	5608
10	5360	13414	5282
11	5492	13208	5356
12	5388	13209	5459
13	5336	13318	5402
14	5335	13401	5320
15	5274	13042	5740
16	5348	13150	5558
17	5273	13173	5610
18	5208	13281	5567
19	5268	13284	5504
20	5268	13191	5597
21	5636	13230	5190
22	5334	13266	5456
23	5449	13216	5391
24	5225	13378	5453
25	5352	13234	5470
26	5233	13165	5658
27	5181	13384	5491
28	5558	13065	5433
29	5117	13309	5630
30	5206	13214	5636
31	5315	13374	5367
32	5436	13181	5439
33	5299	13186	5571
34	5229	13359	5468
35	5426	13259	5371
36	5298	13347	5411
37	5582	13087	5387
38	5376	13219	5461
39	5464	13074	5518
40	5107	13436	5513
41	5254	13414	5388
42	5390	13318	5348
43	5246	13388	5422
44	5402	13106	5548
45	5372	13116	5568
46	5314	13389	5353
47	5413	13185	5458
48	5308	13209	5539
49	5403	13117	5536
50	5170	13362	5524
51	5350	13294	5412
52	5323	13291	5442
53	5233	13356	5467
54	5391	13338	5327
55	5197	13207	5652
56	5381	13057	5618
57	5269	13342	5445
58	5393	13179	5484
59	5234	13172	5650
60	5153	13244	5659
61	5392	13282	5382
62	5253	13266	5537
63	5301	13184	5571
64	5257	13294	5505
65	5451	13194	5411
66	5272	13337	5447
67	5132	13427	5497
68	5446	13174	5436
69	5275	13320	5461
70	5528	13150	5378
71	5378	13178	5500
72	5535	13037	5484
73	5395	13039	5622
74	5200	13292	5564
75	5288	13061	5707
76	5236	13123	5697
77	5493	13166	5397
78	5080	13416	5560
79	5502	13164	5390
80	5308	13248	5500
81	5227	13177	5652
82	5568	13093	5395
83	5413	13110	5533
84	5366	13326	5364
85	5200	13162	5694
86	5379	13171	5506
87	5175	13226	5655
88	5483	13217	5356
89	5363	13314	5379
90	5259	13311	5486
91	5325	13130	5601
92	5288	13169	5599
93	5331	13224	5501
94	5325	12974	5757
95	5131	13337	5588
96	5318	13419	5319
97	5291	13394	5371
98	5206	13440	5410
99	5364	13226	5466
100	5354	13074	5628
101	5389	13325	5342
102	5425	13155	5476
103	5292	13339	5425
104	5214	13388	5454
105	5223	13234	5599
106	5433	13243	5380
107	5438	13006	5612
108	5381	13337	5338
109	5361	13267	5428
110	5415	13065	5576
111	5247	13260	5549
112	5463	13111	5482
113	5256	13315	5485
114	5306	13215	5535
115	5296	13227	5533
116	5153	13442	5461
117	5290	13127	5639
118	5237	13259	5560
119	5240	13289	5527
120	5237	13315	5504
121	5380	13222	5454
122	5426	13316	5314
123	5284	13362	5410
124	5336	13274	5446
125	5380	13159	5517
126	5266	13447	5343
127	5268	13253	5535
128	5262	13266	5528
129	5305	13228	5523
130	5307	13235	5514
131	5364	13112	5580
132	5365	13348	5343
133	5279	13279	5498
134	5513	13153	5390
135	5280	13196	5580
136	5473	13119	5464
137	5270	13276	5510
138	5248	13529	5279
139	5282	13209	5565
140	5344	13294	5418
141	5273	13249	5534
142	5571	12941	5544
143	5317	13296	5443
144	5155	13598	5303
145	5506	13060	5490
146	5252	13156	5648
147	5228	13403	5425
148	5498	13207	5351
149	5387	13126	5543
150	5278	13183	5595
151	5516	13094	5446
152	5210	13203	5643
153	5314	13279	5463
154	5305	13144	5607
155	5286	13393	5377
156	5334	13425	5297
157	5180	13233	5643
158	5329	13122	5605
159	5271	13313	5472
160	5298	13281	5477
161	5365	13374	5317
162	5444	13148	5464
163	5226	13247	5583
164	5269	13082	5705
165	5377	13296	5383
166	5342	13314	5400
167	5314	13284	5458
168	5343	13182	5531
169	5291	13156	5609
170	5333	13166	5557
171	5270	13238	5548
172	5362	13468	5226
173	5246	13229	5581
174	5286	13173	5597
175	5263	13210	5583
176	5162	13320	5574
177	5282	13285	5489
178	5382	13326	5348
179	5344	13301	5411
180	5564	13161	5331
181	5475	13222	5359
182	5205	13158	5693
183	5291	13177	5588
184	5222	13406	5428
185	5239	13344	5473
186	5428	13309	5319
187	5189	13471	5396
188	5314	13329	5413
189	5410	13245	5401
190	5281	13050	5725
191	5296	13258	5502
192	5283	13188	5585
193	5473	13160	5423
194	5401	13280	5375
195	5251	13297	5508
196	5509	12906	5641
197	5316	13282	5458
198	5212	13298	5546
199	5237	13229	5590
200	5348	13070	5638
201	5265	13278	5513
202	5163	13273	5620
203	5427	13188	5441
204	5402	13293	5361
205	5395	13202	5459
206	5225	13245	5586
207	5470	13066	5520
208	5256	13304	5496
209	5283	13237	5536
210	5135	13335	5586
211	5338	13226	5492
212	5150	13374	5532
213	5285	13150	5621
214	5309	13178	5569
215	5414	12996	5646
216	5378	13201	5477
217	5373	13153	5530
218	5279	13368	5409
219	5263	13264	5529
220	5158	13356	5542
221	5259	13189	5608
222	5146	13275	5635
223	5191	13314	5551
224	5456	13180	5420
225	5300	13105	5651
226	5306	13239	5511
227	5403	13101	5552
228	5142	13388	5526
229	5265	13298	5493
230	5279	13254	5523
231	5093	13394	5569
232	5188	13490	5378
233	5221	13400	5435
234	5429	13241	5386
235	5369	13252	5435
236	5328	13187	5541
237	5293	13290	5473
238	5203	13386	5467
239	5271	13157	5628
240	5462	13189	5405
241	5312	13314	5430
242	5401	13297	5358
243	5354	13271	5431
244	5258	13266	5532
245	5171	13207	5678
246	5408	13245	5403
247	5236	13325	5495
248	5326	13193	5537
249	5409	12870	5777
250	5200	13305	5551
251	5408	13100	5548
252	5142	13411	5503
253	5297	13231	5528
254	5384	13227	5445
255	5528	12979	5549
256	5364	13326	5366
257	5356	13292	5408
258	5310	13314	5432
259	5203	13317	5536
260	5308	13277	5471
261	5419	13363	5274
262	5277	13276	5503
263	5225	13293	5538
264	5160	13081	5815
265	5512	12958	5586
266	5339	13411	5306
267	5296	13213	5547
268	5265	13280	5511
269	5240	13377	5439
270	5274	13309	5473
271	5404	13252	5400
272	5267	13227	5562
273	5316	13169	5571
274	5251	13263	5542
275	5428	13094	5534
276	5273	13151	5632
277	5305	13350	5401
278	5319	13323	5414
279	5206	13212	5638
280	5315	13401	5340
281	5272	13340	5444
282	5181	13232	5643
283	5319	13219	5518
284	5430	13198	5428
285	5431	13051	5574
286	5318	13363	5375
287	5286	13068	5702
288	5245	13152	5659
289	5422	13194	5440
290	5330	13118	5608
291	5191	13255	5610
292	5321	13075	5660
293	5209	13206	5641
294	5337	13181	5538
295	5250	13353	5453
296	5315	13195	5546
297	5179	13330	5547
298	5284	13146	5626
299	5357	13181	5518
300	5316	13325	5415
301	5322	13361	5373
302	5342	13036	5678
303	5488	13120	5448
304	5311	13382	5363
305	5421	13237	5398
306	5167	13363	5526
307	5400	13173	5483
308	5327	13309	5420
309	5348	13159	5549
310	5220	13275	5561
311	5545	13135	5376
312	5221	13289	5546
313	5432	13027	5597
314	5139	13530	5387
315	5437	13448	5171
316	5274	13246	5536
317	5309	13152	5595
318	5283	13295	5478
319	5436	13076	5544
320	5269	13207	5580
321	5409	13252	5395
322	5332	13225	5499
323	5407	13273	5376
324	5130	13290	5636
325	5284	13120	5652
326	5356	13158	5542
327	5330	13185	5541
328	5348	13328	5380
329	5206	13357	5493
330	5390	13277	5389
331	5282	13414	5360
332	5392	13201	5463
333	5392	13353	5311
334	5299	13374	5383
335	5404	13198	5454
336	5264	13330	5462
337	5331	13125	5600
338	5265	13377	5414
339	5468	13367	5221
340	5411	13219	5426
341	5192	13290	5574
342	5526	13080	5450
343	5227	13224	5605
344	5316	13216	5524
345	5437	13144	5475
346	5193	13299	5564
347	5241	13264	5551
348	5345	13315	5396
349	5246	13306	5504
350	5378	12946	5732
351	5448	13215	5393
352	5314	13415	5327
353	5169	13228	5659
354	5345	13137	5574
355	5260	13326	5470
356	5286	13109	5661
357	5463	12981	5612
358	5449	13024	5583
359	5236	13158	5662
360	5069	13401	5586
361	5172	13294	5590
362	5377	13078	5601
363	5299	13281	5476
364	5391	13116	5549
365	5265	13181	5610
366	5234	13088	5734
367	5352	13321	5383
368	5466	13355	5235
369	5173	13205	5678
370	5330	13182	5544
371	5351	13269	5436
372	5344	13116	5596
373	5326	13333	5397
374	5215	13289	5552
375	5048	13467	5541
376	5176	13294	5586
377	5206	13223	5627
378	5407	13159	5490
379	5604	12880	5572
380	5587	13075	5394
381	5112	13381	5563
382	5268	13325	5463
383	5290	13163	5603
384	5274	13178	5604
385	5158	13417	5481
386	5223	13518	5315
387	5237	13232	5587
388	5342	13366	5348
389	5193	13442	5421
390	5235	13336	5485
391	5437	13081	5538
392	5417	13254	5385
393	5235	13311	5510
394	5305	13116	5635
395	5314	13146	5596
396	5198	13170	5688
397	5232	13214	5610
398	5299	13295	5462
399	5251	13230	5575
400	5262	13147	5647
401	5475	13214	5367
402	5322	13484	5250
403	5381	13288	5387
404	5358	13270	5428
405	5384	13107	5565
406	5436	13346	5274
407	5355	13502	5199
408	5457	13034	5565
409	5313	13260	5483
410	5410	13238	5408
411	5244	13369	5443
412	5227	13160	5669
413	5355	13362	5339
414	5240	13220	5596
415	5418	13433	5205
416	5511	13208	5337
417	5376	13163	5517
418	5164	13364	5528
419	5191	13326	5539
420	5158	13437	5461
421	5404	13074	5578
422	5177	13314	5565
423	5289	13345	5422
424	5170	13401	5485
425	5489	13112	5455
426	5265	13307	5484
427	5410	13119	5527
428	5242	13280	5534
429	5323	13163	5570
430	5186	13303	5567
431	5507	12988	5561
432	5264	13209	5583
433	5332	13175	5549
434	5245	13437	5374
435	5335	13169	5552
436	5466	13127	5463
437	5395	13319	5342
438	5410	12945	5701
439	5311	13106	5639
440	5153	13508	5395
441	5301	13224	5531
442	5176	13459	5421
443	5265	13537	5254
444	5283	13397	5376
445	5105	13197	5754
446	5370	13114	5572
447	5405	13168	5483
448	5230	13349	5477
449	5347	13317	5392
450	5296	13231	5529
451	5404	13052	5600
452	5319	13314	5423
453	5424	13058	5574
454	5322	13368	5366
455	5306	13151	5599
456	5236	13036	5784
457	5305	13164	5587
458	5307	13289	5460
459	5049	13471	5536
460	5149	13373	5534
461	5310	13072	5674
462	5177	13324	5555
463	5195	13234	5627
464	5448	12992	5616
465	5363	13253	5440
466	5340	13253	5463
467	5407	13208	5441
468	5295	13408	5353
469	5391	13286	5379
470	5377	13282	5397
471	5293	13109	5654
472	5366	13343	5347
473	5384	13199	5473
474	5390	13240	5426
475	5353	13271	5432
476	5381	13013	5662
477	5257	13298	5501
478	5424	13106	5526
479	5258	13275	5523
480	5298	13123	5635
481	5260	13172	5624
482	5395	13153	5508
483	5295	13274	5487
484	5213	13300	5543
485	5338	13223	5495
486	5400	13138	5518
487	5518	13189	5349
488	5224	13212	5620
489	5211	13256	5589
490	5303	13370	5383
491	5297	13489	5270
492	5135	13460	5461
493	5351	13262	5443
494	5539	13171	5346
495	5294	13233	5529
496	5225	13250	5581
497	5338	13309	5409
498	5123	13305	5628
499	5398	13241	5417
500	5421	12998	5637
501	5264	13190	5602
502	5407	13242	5407
503	5420	13158	5478
504	5161	13262	5633
505	5248	13193	5615
506	5350	13142	5564
507	5392	13159	5505
508	5429	13273	5354
509	5188	13329	5539
510	5378	13283	5395
511	5349	13260	5447
512	5289	13293	5474
513	5190	13386	5480
514	5384	13275	5397
515	5238	13264	5554
516	5055	13363	5638
517	5368	13349	5339
518	5262	13162	5632
519	5229	13219	5608
520	5220	13286	5550
521	5357	13191	5508
522	5110	13307	5639
523	5068	13457	5531
524	5534	13028	5494
525	5354	13201	5501
526	5344	13177	5535
527	5156	13416	5484
528	5295	13309	5452
529	5369	13229	5458
530	5231	13186	5639
531	5310	13374	5372
532	5416	13216	5424
533	5197	13236	5623
534	5248	13489	5319
535	5311	13280	5465
536	5182	13369	5505
537	5480	13305	5271
538	5318	12977	5761
539	5287	13332	5437
540	5258	13298	5500
541	5399	13446	5211
542	5327	13367	5362
543	5257	13328	5471
544	5448	13144	5464
545	5135	13462	5459
546	5284	13217	5555
547	5531	13171	5354
548	5197	13374	5485
549	5389	13217	5450
550	5343	13271	5442
551	5335	13131	5590
552	5582	13006	5468
553	5556	13113	5387
554	5348	13321	5387
555	5329	13211	5516
556	5184	13243	5629
557	5390	13362	5304
558	5251	13420	5385
559	5414	13238	5404
560	5394	13215	5447
561	5421	13347	5288
562	5419	13298	5339
563	5493	13025	5538
564	5326	13219	5511
565	5290	13237	5529
566	5182	13422	5452
567	5327	13336	5393
568	5410	13091	5555
569	5329	13067	5660
570	5208	13450	5398
571	5479	13103	5474
572	5404	13184	5468
573	5361	13273	5422
574	5187	13447	5422
575	5268	13166	5622
576	5132	13305	5619
577	5145	13262	5649
578	5241	13357	5458
579	5443	13094	5519
580	5219	13288	5549
581	5255	13232	5569
582	5176	13263	5617
583	5313	13235	5508
584	5370	13188	5498
585	5302	13083	5671
586	5194	13382	5480
587	5378	13295	5383
588	5408	13136	5512
589	5446	13073	5537
590	5342	13164	5550
591	5146	13318	5592
592	5299	13170	5587
593	5212	13343	5501
594	5274	13249	5533
595	5178	13349	5529
596	5371	13210	5475
597	5110	13470	5476
598	5191	13417	5448
599	5309	13336	5411
600	5524	13135	5397
601	5310	13489	5257
602	5238	13292	5526
603	5577	13083	5396
604	5267	13353	5436
605	5272	13320	5464
606	5252	13202	5602
607	5463	13043	5550
608	5309	13308	5439
609	5319	13278	5459
610	5099	13404	5553
611	5222	13303	5531
612	5183	13258	5615
613	5386	13079	5591
614	5278	13290	5488
615	5248	13338	5470
616	5310	13332	5414
617	5237	13262	5557
618	5203	13380	5473
619	4978	13551	5527
620	5327	13278	5451
621	5252	13225	5579
622	5259	13340	5457
623	5468	13218	5370
624	5334	13227	5495
625	5312	13406	5338
626	5322	13183	5551
627	5226	13179	5651
628	5332	13238	5486
629	5381	13191	5484
630	5220	13358	5478
631	5316	13262	5478
632	5384	13263	5409
633	5057	13425	5574
634	5342	13266	5448
635	5149	13318	5589
636	5141	13363	5552
637	5497	13026	5533
638	5403	12892	5761
639	5100	13336	5620
640	5140	13415	5501
641	5308	13314	5434
642	5417	13177	5462
643	5278	13336	5442
644	5168	13563	5325
645	5266	13228	5562
646	5429	13176	5451
647	5271	13232	5553
648	5186	13278	5592
649	5426	13097	5533
650	5268	13372	5416
651	5293	13198	5565
652	5479	13094	5483
653	5434	13199	5423
654	5240	13351	5465
655	5409	13274	5373
656	5283	13161	5612
657	5397	13243	5416
658	5323	13156	5577
659	5306	13278	5472
660	5349	13299	5408
661	5183	13475	5398
662	5239	13376	5441
663	5465	13122	5469
664	5221	13092	5743
665	5244	13278	5534
666	5332	13218	5506
667	5294	13196	5566
668	5387	13204	5465
669	5464	13153	5439
670	5277	13166	5613
671	5290	13371	5395
672	5272	13446	5338
673	5325	13163	5568
674	5329	13377	5350
675	5468	13224	5364
676	5236	13263	5557
677	5360	13057	5639
678	5294	13247	5515
679	5231	13510	5315
680	5440	12993	5623
681	5164	13148	5744
682	5509	13110	5437
683	5252	13434	5370
684	5293	13165	5598
685	5348	13189	5519
686	5319	13349	5388
687	5374	13104	5578
688	5251	13480	5325
689	5425	13076	5555
690	5317	13194	5545
691	5458	13184	5414
692	5367	13245	5444
693	5231	13303	5522
694	5244	13417	5395
695	5356	13150	5550
696	5151	13289	5616
697	5244	13288	5524
698	5375	13114	5567
699	5415	13318	5323
700	5228	13190	5638
701	5619	13252	5185
702	5367	13158	5531
703	5078	13261	5717
704	5456	13099	5501
705	5139	13268	5649
706	5230	13291	5535
707	5445	13170	5441
708	5210	13470	5376
709	5270	13329	5457
710	5325	12957	5774
711	5416	13126	5514
712	5242	13340	5474
713	5332	13215	5509
714	5345	13244	5467
715	5161	13389	5506
716	5385	13156	5515
717	5262	13242	5552
718	5425	13050	5581
719	5247	13296	5513
720	5087	13284	5685
721	5318	13113	5625
722	5234	13142	5680
723	5274	13263	5519
724	5283	13398	5375
725	5422	13069	5565
726	5314	13355	5387
727	5294	13310	5452
728	5585	13104	5367
729	5312	13287	5457
730	5339	13150	5567
731	5030	13432	5594
732	5324	13038	5694
733	5250	13272	5534
734	5284	13226	5546
735	5218	13301	5537
736	5404	13080	5572
737	5232	13367	5457
738	5474	13148	5434
739	5375	13036	5645
740	5283	13236	5537
741	5304	13367	5385
742	5139	13257	5660
743	5199	13355	5502
744	5330	13238	5488
745	5294	13146	5616
746	5228	13301	5527
747	5376	13355	5325
748	5425	13366	5265
749	5319	13218	5519
750	5358	13151	5547
751	5434	13210	5412
752	5263	13241	5552
753	5346	13229	5481
754	5249	13402	5405
755	5246	13518	5292
756	5227	13428	5401
757	4966	13480	5610
758	5364	13183	5509
759	5189	13421	5446
760	5405	13264	5387
761	5346	13297	5413
762	5274	13331	5451
763	5487	13079	5490
764	5319	13274	5463
765	5399	13291	5366
766	5251	13246	5559
767	5436	13223	5397
768	5266	13354	5436
769	5334	13213	5509
770	5375	13036	5645
771	5262	13247	5547
772	5376	13216	5464
773	5296	13122	5638
774	5371	13360	5325
775	5320	13279	5457
776	5255	13312	5489
777	5325	13170	5561
778	5312	13481	5263
779	5315	13222	5519
780	5316	13362	5378
781	5238	13238	5580
782	5181	13369	5506
783	5402	13317	5337
784	5314	13219	5523
785	5218	13198	5640
786	5364	13175	5517
787	5503	13170	5383
788	5556	13079	5421
789	5501	13192	5363
790	5492	13200	5364
791	5226	13108	5722
792	5445	12943	5668
793	5362	13208	5486
794	5429	13117	5510
795	5408	13293	5355
796	5261	13339	5456
797	5246	13191	5619
798	5273	13086	5697
799	5309	13293	5454
800	5357	13194	5505
801	5276	13258	5522
802	5330	13258	5468
803	5453	13257	5346
804	5334	13220	5502
805	5193	13360	5503
806	5157	13419	5480
807	5276	13352	5428
808	5408	13286	5362
809	5277	13332	5447
810	5298	13153	5605
811	5282	13069	5705
812	5236	13151	5669
813	5538	12925	5593
814	5418	13219	5419
815	5272	13300	5484
816	5213	13476	5367
817	5272	13255	5529
818	5312	13318	5426
819	5300	13173	5583
820	5443	12985	5628
821	5434	13065	5557
822	5523	13015	5518
823	5317	13145	5594
824	5356	13297	5403
825	5263	13272	5521
826	5221	13320	5515
827	5444	13189	5423
828	5404	13078	5574
829	5368	13196	5492
830	5385	13087	5584
831	5140	13297	5619
832	5149	13308	5599
833	5227	13378	5451
834	5326	13144	5586
835	5291	13364	5401
836	5351	13181	5524
837	5301	13038	5717
838	5579	12998	5479
839	5283	13128	5645
840	5407	13153	5496
841	5152	13265	5639
842	5351	13261	5444
843	5345	13240	5471
844	5306	13305	5445
845	5339	13179	5538
846	5452	13237	5367
847	5541	13103	5412
848	5282	13328	5446
849	5331	13208	5517
850	5308	13176	5572
851	5331	13214	5511
852	5262	13198	5596
853	5567	13176	5313
854	5342	13444	5270
855	5411	13188	5457
856	5177	13232	5647
857	5261	13310	5485
858	5337	13373	5346
859	5265	13363	5428
860	5282	13408	5366
861	5421	13170	5465
862	5410	13303	5343
863	5514	13091	5451
864	5357	13173	5526
865	5109	13310	5637
866	5326	13280	5450
867	5287	13174	5595
868	5223	13132	5701
869	5374	13014	5668
870	5342	13337	5377
871	5421	13166	5469
872	5277	13131	5648
873	5207	13381	5468
874	5104	13296	5656
875	5461	13135	5460
876	5306	13284	5466
877	5195	13391	5470
878	5265	13351	5440
879	5189	13303	5564
880	5335	13160	5561
881	5302	13204	5550
882	5318	13105	5633
883	5320	13511	5225
884	5363	13110	5583
885	5163	13292	5601
886	5508	13091	5457
887	5401	13186	5469
888	5267	13094	5695
889	5117	13556	5383
890	5277	13311	5468
891	5124	13324	5608
892	5198	13257	5601
893	5421	13168	5467
894	5471	13233	5352
895	5258	13206	5592
896	5324	13422	5310
897	5452	13255	5349
898	5420	13095	5541
899	5603	13186	5267
900	5351	13128	5577
901	5208	13323	5525
902	5335	13212	5509
903	5376	13135	5545
904	5316	13237	5503
905	5429	13162	5465
906	5407	13163	5486
907	5296	13174	5586
908	5367	13211	5478
909	5228	13184	5644
910	5324	13325	5407
911	5311	13150	5595
912	5272	13335	5449
913	5559	13159	5338
914	5304	13264	5488
915	5419	13116	5521
916	5398	13135	5523
917	5414	13223	5419
918	5407	13246	5403
919	5388	13252	5416
920	5352	13169	5535
921	5539	12851	5666
922	5373	13165	5518
923	5292	13240	5524
924	5326	13310	5420
925	5427	13081	5548
926	5068	13459	5529
927	5411	13274	5371
928	5320	13090	5646
929	5338	13137	5581
930	5444	13096	5516
931	5337	13197	5522
932	5343	13381	5332
933	5298	13324	5434
934	5444	13189	5423
935	5341	13204	5511
936	5364	13213	5479
937	5263	13307	5486
938	5224	13296	5536
939	5349	13401	5306
940	5450	13210	5396
941	5123	13501	5432
942	5175	13478	5403
943	5413	13230	5413
944	5302	13196	5558
945	5222	13188	5646
946	5210	13306	5540
947	5395	13041	5620
948	5157	13405	5494
949	5287	13385	5384
950	5161	13384	5511
951	5156	13223	5677
952	5123	13221	5712
953	5318	13290	5448
954	5389	13298	5369
955	5326	13182	5548
956	5228	13188	5640
957	5112	13432	5512
958	5084	13269	5703
959	5352	13203	5501
960	5240	13329	5487
961	5336	13136	5584
962	5337	13393	5326
963	5284	13340	5432
964	5326	13069	5661
965	5557	13048	5451
966	5296	13259	5501
967	5110	13217	5729
968	5141	13535	5380
969	5346	13287	5423
970	5167	13460	5429
971	5201	13319	5536
972	5435	13264	5357
973	5226	13300	5530
974	5344	13231	5481
975	5219	13395	5442
976	5391	13091	5574
977	5489	13213	5354
978	5305	13483	5268
979	5347	13262	5447
980	5465	13134	5457
981	5270	13226	5560
982	5329	13346	5381
983	5417	13325	5314
984	5302	13157	5597
985	5669	13104	5283
986	5387	13266	5403
987	5310	13310	5436
988	5392	13221	5443
989	5237	13380	5439
990	5147	13333	5576
991	5429	13157	5470
992	5347	13170	5539
993	5290	13347	5419
994	5133	13315	5608
995	5350	13321	5385
996	5245	13171	5640
997	5393	13056	5607
998	5278	13340	5438
999	5235	13210	5611
1000	5339	13232	5485

## Sheet: Fig. 2d
Group	Sample	value
TIG	HuES64dEN	0.57002
TIG	HuES64dEC	0.978855
TIG	HuES64dMS	0.416453
Multi-gene domain	HuES64dEN	1.42643
Multi-gene domain	HuES64dEC	0.854527
Multi-gene domain	HuES64dMS	0.598481
Multi-gene domain	HuES64dEN	1.42643
Multi-gene domain	HuES64dEC	0.854527
Multi-gene domain	HuES64dMS	0.598481
Multi-gene domain	HuES64dEN	1.42643
Multi-gene domain	HuES64dEC	0.854527
Multi-gene domain	HuES64dMS	0.598481
Multi-gene domain	HuES64dEN	1.42643
Multi-gene domain	HuES64dEC	0.854527
Multi-gene domain	HuES64dMS	0.598481
Multi-gene domain	HuES64dEN	1.42643
Multi-gene domain	HuES64dEC	0.854527
Multi-gene domain	HuES64dMS	0.598481
Multi-gene domain	HuES64dEN	0.68416
Multi-gene domain	HuES64dEC	0.809434
Multi-gene domain	HuES64dMS	0.724677
Multi-gene domain	HuES64dEN	0.68416
Multi-gene domain	HuES64dEC	0.809434
Multi-gene domain	HuES64dMS	0.724677
Multi-gene domain	HuES64dEN	0.756571
Multi-gene domain	HuES64dEC	0.821671
Multi-gene domain	HuES64dMS	0.852433
Multi-gene domain	HuES64dEN	0.756571
Multi-gene domain	HuES64dEC	0.821671
Multi-gene domain	HuES64dMS	0.852433
Multi-gene domain	HuES64dEN	0.756571
Multi-gene domain	HuES64dEC	0.821671
Multi-gene domain	HuES64dMS	0.852433
Multi-gene domain	HuES64dEN	0.756571
Multi-gene domain	HuES64dEC	0.821671
Multi-gene domain	HuES64dMS	0.852433
Multi-gene domain	HuES64dEN	0.756571
Multi-gene domain	HuES64dEC	0.821671
Multi-gene domain	HuES64dMS	0.852433
Multi-gene domain	HuES64dEN	0.881
Multi-gene domain	HuES64dEC	0.764138
Multi-gene domain	HuES64dMS	0.734634
Multi-gene domain	HuES64dEN	0.881
Multi-gene domain	HuES64dEC	0.764138
Multi-gene domain	HuES64dMS	0.734634
Multi-gene domain	HuES64dEN	0.881
Multi-gene domain	HuES64dEC	0.764138
Multi-gene domain	HuES64dMS	0.734634
Multi-gene domain	HuES64dEN	1.48791
Multi-gene domain	HuES64dEC	1.35418
Multi-gene domain	HuES64dMS	1.06308
Multi-gene domain	HuES64dEN	1.48791
Multi-gene domain	HuES64dEC	1.35418
Multi-gene domain	HuES64dMS	1.06308
Multi-gene domain	HuES64dEN	1.48791
Multi-gene domain	HuES64dEC	1.35418
Multi-gene domain	HuES64dMS	1.06308
TIG	HuES64dEN	0.479093
TIG	HuES64dEC	0.746665
TIG	HuES64dMS	1.01727
Multi-gene domain	HuES64dEN	1.32802
Multi-gene domain	HuES64dEC	1.23483
Multi-gene domain	HuES64dMS	0.864782
Multi-gene domain	HuES64dEN	0.590525
Multi-gene domain	HuES64dEC	0.560368
Multi-gene domain	HuES64dMS	0.261046
Multi-gene domain	HuES64dEN	0.590525
Multi-gene domain	HuES64dEC	0.560368
Multi-gene domain	HuES64dMS	0.261046
Multi-gene domain	HuES64dEN	0.794507
Multi-gene domain	HuES64dEC	1.07878
Multi-gene domain	HuES64dMS	0.998494
Multi-gene domain	HuES64dEN	0.794507
Multi-gene domain	HuES64dEC	1.07878
Multi-gene domain	HuES64dMS	0.998494
TIG	HuES64dEN	0.98819
TIG	HuES64dEC	1.11907
TIG	HuES64dMS	0.674611
Multi-gene domain	HuES64dEN	0.719344
Multi-gene domain	HuES64dEC	0.500708
Multi-gene domain	HuES64dMS	1.15685
Multi-gene domain	HuES64dEN	0.719344
Multi-gene domain	HuES64dEC	0.500708
Multi-gene domain	HuES64dMS	1.15685
Multi-gene domain	HuES64dEN	0.169078
Multi-gene domain	HuES64dEC	0.384253
Multi-gene domain	HuES64dMS	0.149218
TIG	HuES64dEN	0.528468
TIG	HuES64dEC	0.81098
TIG	HuES64dMS	0.323541
Multi-gene domain	HuES64dEN	0.888874
Multi-gene domain	HuES64dEC	0.901002
Multi-gene domain	HuES64dMS	0.985705
Multi-gene domain	HuES64dEN	0.888874
Multi-gene domain	HuES64dEC	0.901002
Multi-gene domain	HuES64dMS	0.985705
Multi-gene domain	HuES64dEN	0.629765
Multi-gene domain	HuES64dEC	0.887085
Multi-gene domain	HuES64dMS	0.616362
Multi-gene domain	HuES64dEN	0.788985
Multi-gene domain	HuES64dEC	0.814075
Multi-gene domain	HuES64dMS	0.409164
Multi-gene domain	HuES64dEN	0.788985
Multi-gene domain	HuES64dEC	0.814075
Multi-gene domain	HuES64dMS	0.409164
TIG	HuES64dEN	1.0774
TIG	HuES64dEC	0.484523
TIG	HuES64dMS	0.621318
Multi-gene domain	HuES64dEN	0.705361
Multi-gene domain	HuES64dEC	0.892597
Multi-gene domain	HuES64dMS	0.630334
TIG	HuES64dEN	0.495728
TIG	HuES64dEC	0.995933
TIG	HuES64dMS	0.731597
Multi-gene domain	HuES64dEN	0.841875
Multi-gene domain	HuES64dEC	0.757924
Multi-gene domain	HuES64dMS	0.755606
TIG	HuES64dEN	0.784966
TIG	HuES64dEC	0.624374
TIG	HuES64dMS	0.646229
TIG	HuES64dEN	1.2945
TIG	HuES64dEC	0.633948
TIG	HuES64dMS	1.16245
TIG	HuES64dEN	0.776979
TIG	HuES64dEC	0.854048
TIG	HuES64dMS	0.493775
Multi-gene domain	HuES64dEN	0.988692
Multi-gene domain	HuES64dEC	1.03034
Multi-gene domain	HuES64dMS	0.822459
Multi-gene domain	HuES64dEN	0.971564
Multi-gene domain	HuES64dEC	1.00162
Multi-gene domain	HuES64dMS	0.79969
TIG	HuES64dEN	1.00237
TIG	HuES64dEC	1.03382
TIG	HuES64dMS	0.84577
Multi-gene domain	HuES64dEN	0.582755
Multi-gene domain	HuES64dEC	0.804634
Multi-gene domain	HuES64dMS	0.899049
TIG	HuES64dEN	0.886583
TIG	HuES64dEC	1.24424
TIG	HuES64dMS	1.00575
Multi-gene domain	HuES64dEN	0.654703
Multi-gene domain	HuES64dEC	0.699698
Multi-gene domain	HuES64dMS	0.499945
Multi-gene domain	HuES64dEN	0.654703
Multi-gene domain	HuES64dEC	0.699698
Multi-gene domain	HuES64dMS	0.499945
Multi-gene domain	HuES64dEN	0.654703
Multi-gene domain	HuES64dEC	0.699698
Multi-gene domain	HuES64dMS	0.499945
TIG	HuES64dEN	1.44327
TIG	HuES64dEC	1.21234
TIG	HuES64dMS	1.24832
TIG	HuES64dEN	1.33262
TIG	HuES64dEC	0.910304
TIG	HuES64dMS	0.755351
TIG	HuES64dEN	1.26837
TIG	HuES64dEC	1.17232
TIG	HuES64dMS	1.00694
Multi-gene domain	HuES64dEN	0.954053
Multi-gene domain	HuES64dEC	0.959589
Multi-gene domain	HuES64dMS	0.865745
TIG	HuES64dEN	0.943226
TIG	HuES64dEC	0.823025
TIG	HuES64dMS	1.0326
Multi-gene domain	HuES64dEN	1.05308
Multi-gene domain	HuES64dEC	1.09493
Multi-gene domain	HuES64dMS	0.687912
Multi-gene domain	HuES64dEN	1.05308
Multi-gene domain	HuES64dEC	1.09493
Multi-gene domain	HuES64dMS	0.687912
TIG	HuES64dEN	1.08714
TIG	HuES64dEC	0.862602
TIG	HuES64dMS	0.802604
TIG	HuES64dEN	1.50476
TIG	HuES64dEC	1.00928
TIG	HuES64dMS	1.11677
TIG	HuES64dEN	1.00373
TIG	HuES64dEC	1.00902
TIG	HuES64dMS	1.13523
TIG	HuES64dEN	0.783907
TIG	HuES64dEC	0.727302
TIG	HuES64dMS	0.796197
TIG	HuES64dEN	1.14879
TIG	HuES64dEC	0.926211
TIG	HuES64dMS	0.670966
Multi-gene domain	HuES64dEN	0.473153
Multi-gene domain	HuES64dEC	0.66236
Multi-gene domain	HuES64dMS	0.837333
Multi-gene domain	HuES64dEN	0.473153
Multi-gene domain	HuES64dEC	0.66236
Multi-gene domain	HuES64dMS	0.837333
TIG	HuES64dEN	0.555223
TIG	HuES64dEC	0.678486
TIG	HuES64dMS	0.580066
Multi-gene domain	HuES64dEN	0.638373
Multi-gene domain	HuES64dEC	1.04652
Multi-gene domain	HuES64dMS	0.64751
Multi-gene domain	HuES64dEN	0.638373
Multi-gene domain	HuES64dEC	1.04652
Multi-gene domain	HuES64dMS	0.64751
Multi-gene domain	HuES64dEN	0.638373
Multi-gene domain	HuES64dEC	1.04652
Multi-gene domain	HuES64dMS	0.64751
Multi-gene domain	HuES64dEN	1.366
Multi-gene domain	HuES64dEC	1.39285
Multi-gene domain	HuES64dMS	0.866869
Multi-gene domain	HuES64dEN	0.700275
Multi-gene domain	HuES64dEC	0.59832
Multi-gene domain	HuES64dMS	0.569456
TIG	HuES64dEN	0.678189
TIG	HuES64dEC	0.846442
TIG	HuES64dMS	0.723414
Multi-gene domain	HuES64dEN	0.785545
Multi-gene domain	HuES64dEC	0.616117
Multi-gene domain	HuES64dMS	0.876521
Multi-gene domain	HuES64dEN	0.785545
Multi-gene domain	HuES64dEC	0.616117
Multi-gene domain	HuES64dMS	0.876521
Multi-gene domain	HuES64dEN	0.785545
Multi-gene domain	HuES64dEC	0.616117
Multi-gene domain	HuES64dMS	0.876521
Multi-gene domain	HuES64dEN	0.768662
Multi-gene domain	HuES64dEC	0.8701
Multi-gene domain	HuES64dMS	0.64382
Multi-gene domain	HuES64dEN	0.768662
Multi-gene domain	HuES64dEC	0.8701
Multi-gene domain	HuES64dMS	0.64382
Multi-gene domain	HuES64dEN	0.768662
Multi-gene domain	HuES64dEC	0.8701
Multi-gene domain	HuES64dMS	0.64382
Multi-gene domain	HuES64dEN	1.39102
Multi-gene domain	HuES64dEC	1.20302
Multi-gene domain	HuES64dMS	0.947911
Multi-gene domain	HuES64dEN	1.39102
Multi-gene domain	HuES64dEC	1.20302
Multi-gene domain	HuES64dMS	0.947911
Multi-gene domain	HuES64dEN	0.955017
Multi-gene domain	HuES64dEC	0.729281
Multi-gene domain	HuES64dMS	0.807604
Multi-gene domain	HuES64dEN	0.955017
Multi-gene domain	HuES64dEC	0.729281
Multi-gene domain	HuES64dMS	0.807604
Multi-gene domain	HuES64dEN	0.955017
Multi-gene domain	HuES64dEC	0.729281
Multi-gene domain	HuES64dMS	0.807604
Multi-gene domain	HuES64dEN	1.04108
Multi-gene domain	HuES64dEC	1.25809
Multi-gene domain	HuES64dMS	0.85154
Multi-gene domain	HuES64dEN	1.01908
Multi-gene domain	HuES64dEC	1.11776
Multi-gene domain	HuES64dMS	1.05369
TIG	HuES64dEN	0.775962
TIG	HuES64dEC	1.00196
TIG	HuES64dMS	0.591642
Multi-gene domain	HuES64dEN	1.21736
Multi-gene domain	HuES64dEC	1.45689
Multi-gene domain	HuES64dMS	1.68117
TIG	HuES64dEN	1.0289
TIG	HuES64dEC	0.706059
TIG	HuES64dMS	1.06837
TIG	HuES64dEN	0.44296
TIG	HuES64dEC	0.710489
TIG	HuES64dMS	0.328639
Multi-gene domain	HuES64dEN	0.929479
Multi-gene domain	HuES64dEC	0.899613
Multi-gene domain	HuES64dMS	0.722797
Multi-gene domain	HuES64dEN	0.929479
Multi-gene domain	HuES64dEC	0.899613
Multi-gene domain	HuES64dMS	0.722797
Multi-gene domain	HuES64dEN	0.772274
Multi-gene domain	HuES64dEC	0.77331
Multi-gene domain	HuES64dMS	0.568226
TIG	HuES64dEN	1.07311
TIG	HuES64dEC	1.11787
TIG	HuES64dMS	0.866734
Multi-gene domain	HuES64dEN	0.731152
Multi-gene domain	HuES64dEC	0.894297
Multi-gene domain	HuES64dMS	0.572518
Multi-gene domain	HuES64dEN	0.640613
Multi-gene domain	HuES64dEC	0.546411
Multi-gene domain	HuES64dMS	0.398851
TIG	HuES64dEN	0.674282
TIG	HuES64dEC	0.815686
TIG	HuES64dMS	0.832651
Multi-gene domain	HuES64dEN	0.534864
Multi-gene domain	HuES64dEC	0.681106
Multi-gene domain	HuES64dMS	1.05826
Multi-gene domain	HuES64dEN	0.734013
Multi-gene domain	HuES64dEC	1.11647
Multi-gene domain	HuES64dMS	0.743097
Multi-gene domain	HuES64dEN	0.734013
Multi-gene domain	HuES64dEC	1.11647
Multi-gene domain	HuES64dMS	0.743097
Multi-gene domain	HuES64dEN	0.734013
Multi-gene domain	HuES64dEC	1.11647
Multi-gene domain	HuES64dMS	0.743097
Multi-gene domain	HuES64dEN	1.32512
Multi-gene domain	HuES64dEC	1.25004
Multi-gene domain	HuES64dMS	0.80427
TIG	HuES64dEN	1.09697
TIG	HuES64dEC	1.39563
TIG	HuES64dMS	1.74227
Multi-gene domain	HuES64dEN	0.724462
Multi-gene domain	HuES64dEC	0.860594
Multi-gene domain	HuES64dMS	0.704523
Multi-gene domain	HuES64dEN	0.724462
Multi-gene domain	HuES64dEC	0.860594
Multi-gene domain	HuES64dMS	0.704523
TIG	HuES64dEN	1.08252
TIG	HuES64dEC	0.850162
TIG	HuES64dMS	0.731787
TIG	HuES64dEN	1.18372
TIG	HuES64dEC	0.874025
TIG	HuES64dMS	1.03543
TIG	HuES64dEN	0.923091
TIG	HuES64dEC	1.20275
TIG	HuES64dMS	0.541113
Multi-gene domain	HuES64dEN	0.711487
Multi-gene domain	HuES64dEC	0.876235
Multi-gene domain	HuES64dMS	0.905931
Multi-gene domain	HuES64dEN	0.711487
Multi-gene domain	HuES64dEC	0.876235
Multi-gene domain	HuES64dMS	0.905931
TIG	HuES64dEN	1.01361
TIG	HuES64dEC	0.783911
TIG	HuES64dMS	0.907552
Multi-gene domain	HuES64dEN	1.06884
Multi-gene domain	HuES64dEC	1.1508
Multi-gene domain	HuES64dMS	1.25598
TIG	HuES64dEN	1.63708
TIG	HuES64dEC	1.18288
TIG	HuES64dMS	1.20357
Multi-gene domain	HuES64dEN	1.05846
Multi-gene domain	HuES64dEC	0.957492
Multi-gene domain	HuES64dMS	1.04386
TIG	HuES64dEN	0.687745
TIG	HuES64dEC	0.481783
TIG	HuES64dMS	0.532332
TIG	HuES64dEN	1.25617
TIG	HuES64dEC	1.32972
TIG	HuES64dMS	1.01815
TIG	HuES64dEN	1.23469
TIG	HuES64dEC	1.05959
TIG	HuES64dMS	0.991813
TIG	HuES64dEN	0.989863
TIG	HuES64dEC	1.06264
TIG	HuES64dMS	0.768719
TIG	HuES64dEN	0.554853
TIG	HuES64dEC	1.00058
TIG	HuES64dMS	0.763691
Multi-gene domain	HuES64dEN	1.11633
Multi-gene domain	HuES64dEC	0.956586
Multi-gene domain	HuES64dMS	0.792667
TIG	HuES64dEN	1.55269
TIG	HuES64dEC	1.28071
TIG	HuES64dMS	0.83165
TIG	HuES64dEN	1.24707
TIG	HuES64dEC	0.716538
TIG	HuES64dMS	0.7257
TIG	HuES64dEN	0.667623
TIG	HuES64dEC	0.542918
TIG	HuES64dMS	0.836859
Multi-gene domain	HuES64dEN	1.15721
Multi-gene domain	HuES64dEC	1.00061
Multi-gene domain	HuES64dMS	0.839375
Multi-gene domain	HuES64dEN	1.15721
Multi-gene domain	HuES64dEC	1.00061
Multi-gene domain	HuES64dMS	0.839375
Multi-gene domain	HuES64dEN	0.38687
Multi-gene domain	HuES64dEC	1.57361
Multi-gene domain	HuES64dMS	0.432607
Multi-gene domain	HuES64dEN	0.775749
Multi-gene domain	HuES64dEC	0.0514737
Multi-gene domain	HuES64dMS	0.692899
Multi-gene domain	HuES64dEN	0.775749
Multi-gene domain	HuES64dEC	0.0514737
Multi-gene domain	HuES64dMS	0.692899
Multi-gene domain	HuES64dEN	1.04504
Multi-gene domain	HuES64dEC	1.46106
Multi-gene domain	HuES64dMS	0.940054
TIG	HuES64dEN	0.883414
TIG	HuES64dEC	0.832382
TIG	HuES64dMS	0.399463
Multi-gene domain	HuES64dEN	0.979464
Multi-gene domain	HuES64dEC	0.740882
Multi-gene domain	HuES64dMS	1.00179
Multi-gene domain	HuES64dEN	0.979464
Multi-gene domain	HuES64dEC	0.740882
Multi-gene domain	HuES64dMS	1.00179
Multi-gene domain	HuES64dEN	0.957875
Multi-gene domain	HuES64dEC	0.857894
Multi-gene domain	HuES64dMS	0.519676
Multi-gene domain	HuES64dEN	0.872845
Multi-gene domain	HuES64dEC	0.760143
Multi-gene domain	HuES64dMS	0.619583
Multi-gene domain	HuES64dEN	0.872845
Multi-gene domain	HuES64dEC	0.760143
Multi-gene domain	HuES64dMS	0.619583
Multi-gene domain	HuES64dEN	0.679493
Multi-gene domain	HuES64dEC	0.681717
Multi-gene domain	HuES64dMS	0.492111
TIG	HuES64dEN	0.947118
TIG	HuES64dEC	0.803122
TIG	HuES64dMS	0.663284
Multi-gene domain	HuES64dEN	0.911799
Multi-gene domain	HuES64dEC	0.907919
Multi-gene domain	HuES64dMS	0.645076
Multi-gene domain	HuES64dEN	0.911799
Multi-gene domain	HuES64dEC	0.907919
Multi-gene domain	HuES64dMS	0.645076
TIG	HuES64dEN	1.35525
TIG	HuES64dEC	0.846336
TIG	HuES64dMS	1.05036
Multi-gene domain	HuES64dEN	0.861646
Multi-gene domain	HuES64dEC	1.11664
Multi-gene domain	HuES64dMS	0.561898
Multi-gene domain	HuES64dEN	1.23691
Multi-gene domain	HuES64dEC	1.16212
Multi-gene domain	HuES64dMS	0.986669
Multi-gene domain	HuES64dEN	1.32715
Multi-gene domain	HuES64dEC	1.10544
Multi-gene domain	HuES64dMS	0.794628
Multi-gene domain	HuES64dEN	1.32715
Multi-gene domain	HuES64dEC	1.10544
Multi-gene domain	HuES64dMS	0.794628
Multi-gene domain	HuES64dEN	0.888603
Multi-gene domain	HuES64dEC	0.728439
Multi-gene domain	HuES64dMS	0.479229
Multi-gene domain	HuES64dEN	0.920022
Multi-gene domain	HuES64dEC	0.931271
Multi-gene domain	HuES64dMS	1.00694
Multi-gene domain	HuES64dEN	0.675206
Multi-gene domain	HuES64dEC	0.770421
Multi-gene domain	HuES64dMS	0.991408
Multi-gene domain	HuES64dEN	0.675206
Multi-gene domain	HuES64dEC	0.770421
Multi-gene domain	HuES64dMS	0.991408
Multi-gene domain	HuES64dEN	0.675206
Multi-gene domain	HuES64dEC	0.770421
Multi-gene domain	HuES64dMS	0.991408
TIG	HuES64dEN	1.12631
TIG	HuES64dEC	1.43796
TIG	HuES64dMS	0.844195
TIG	HuES64dEN	1.04675
TIG	HuES64dEC	0.751375
TIG	HuES64dMS	0.565488
TIG	HuES64dEN	0.928237
TIG	HuES64dEC	0.852147
TIG	HuES64dMS	0.52095
Multi-gene domain	HuES64dEN	0.862321
Multi-gene domain	HuES64dEC	0.793412
Multi-gene domain	HuES64dMS	0.715789
Multi-gene domain	HuES64dEN	0.425681
Multi-gene domain	HuES64dEC	1.04357
Multi-gene domain	HuES64dMS	0.704471
Multi-gene domain	HuES64dEN	0.425681
Multi-gene domain	HuES64dEC	1.04357
Multi-gene domain	HuES64dMS	0.704471
Multi-gene domain	HuES64dEN	0.442211
Multi-gene domain	HuES64dEC	0.607248
Multi-gene domain	HuES64dMS	0.622541
Multi-gene domain	HuES64dEN	0.442211
Multi-gene domain	HuES64dEC	0.607248
Multi-gene domain	HuES64dMS	0.622541
TIG	HuES64dEN	1.10516
TIG	HuES64dEC	0.748343
TIG	HuES64dMS	0.841756
TIG	HuES64dEN	0.902427
TIG	HuES64dEC	1.46599
TIG	HuES64dMS	0.929314
Multi-gene domain	HuES64dEN	1.52581
Multi-gene domain	HuES64dEC	1.32034
Multi-gene domain	HuES64dMS	0.986576
Multi-gene domain	HuES64dEN	1.06632
Multi-gene domain	HuES64dEC	0.778483
Multi-gene domain	HuES64dMS	0.317859
Multi-gene domain	HuES64dEN	1.06632
Multi-gene domain	HuES64dEC	0.778483
Multi-gene domain	HuES64dMS	0.317859
Multi-gene domain	HuES64dEN	1.32441
Multi-gene domain	HuES64dEC	0.880496
Multi-gene domain	HuES64dMS	0.626752
Multi-gene domain	HuES64dEN	1.32441
Multi-gene domain	HuES64dEC	0.880496
Multi-gene domain	HuES64dMS	0.626752
TIG	HuES64dEN	1.30654
TIG	HuES64dEC	1.62032
TIG	HuES64dMS	1.0181
Multi-gene domain	HuES64dEN	0.962298
Multi-gene domain	HuES64dEC	0.940475
Multi-gene domain	HuES64dMS	0.747539
Multi-gene domain	HuES64dEN	0.962298
Multi-gene domain	HuES64dEC	0.940475
Multi-gene domain	HuES64dMS	0.747539
Multi-gene domain	HuES64dEN	1.47963
Multi-gene domain	HuES64dEC	1.11191
Multi-gene domain	HuES64dMS	0.998204
TIG	HuES64dEN	1.23441
TIG	HuES64dEC	0.773598
TIG	HuES64dMS	0.819099
Multi-gene domain	HuES64dEN	1.10898
Multi-gene domain	HuES64dEC	1.17928
Multi-gene domain	HuES64dMS	1.26425
Multi-gene domain	HuES64dEN	0.79504
Multi-gene domain	HuES64dEC	0.938743
Multi-gene domain	HuES64dMS	0.616804
TIG	HuES64dEN	1.28458
TIG	HuES64dEC	1.11299
TIG	HuES64dMS	0.858665
Multi-gene domain	HuES64dEN	0.862854
Multi-gene domain	HuES64dEC	0.965349
Multi-gene domain	HuES64dMS	0.871962
Multi-gene domain	HuES64dEN	0.862854
Multi-gene domain	HuES64dEC	0.965349
Multi-gene domain	HuES64dMS	0.871962
Multi-gene domain	HuES64dEN	1.19869
Multi-gene domain	HuES64dEC	0.698197
Multi-gene domain	HuES64dMS	0.833345
TIG	HuES64dEN	0.775731
TIG	HuES64dEC	0.860417
TIG	HuES64dMS	0.540487
Multi-gene domain	HuES64dEN	0.614514
Multi-gene domain	HuES64dEC	1.16676
Multi-gene domain	HuES64dMS	1.27901
Multi-gene domain	HuES64dEN	1.1659
Multi-gene domain	HuES64dEC	0.989162
Multi-gene domain	HuES64dMS	0.792321
TIG	HuES64dEN	1.60261
TIG	HuES64dEC	1.28133
TIG	HuES64dMS	1.22795
Multi-gene domain	HuES64dEN	0.598952
Multi-gene domain	HuES64dEC	0.645781
Multi-gene domain	HuES64dMS	0.770058
Multi-gene domain	HuES64dEN	0.598952
Multi-gene domain	HuES64dEC	0.645781
Multi-gene domain	HuES64dMS	0.770058
TIG	HuES64dEN	1.25053
TIG	HuES64dEC	0.974949
TIG	HuES64dMS	1.2199
TIG	HuES64dEN	0.945782
TIG	HuES64dEC	0.853955
TIG	HuES64dMS	0.730812
TIG	HuES64dEN	0.889577
TIG	HuES64dEC	0.89985
TIG	HuES64dMS	0.731835
Multi-gene domain	HuES64dEN	0.82494
Multi-gene domain	HuES64dEC	1.29695
Multi-gene domain	HuES64dMS	1.07034
TIG	HuES64dEN	0.692016
TIG	HuES64dEC	0.89458
TIG	HuES64dMS	0.593395
Multi-gene domain	HuES64dEN	0.794324
Multi-gene domain	HuES64dEC	0.903799
Multi-gene domain	HuES64dMS	0.425407
Multi-gene domain	HuES64dEN	0.754202
Multi-gene domain	HuES64dEC	0.639069
Multi-gene domain	HuES64dMS	0.560755
TIG	HuES64dEN	1.0654
TIG	HuES64dEC	1.30641
TIG	HuES64dMS	0.98555
Multi-gene domain	HuES64dEN	1.09331
Multi-gene domain	HuES64dEC	0.96912
Multi-gene domain	HuES64dMS	0.853251
Multi-gene domain	HuES64dEN	1.09331
Multi-gene domain	HuES64dEC	0.96912
Multi-gene domain	HuES64dMS	0.853251
Multi-gene domain	HuES64dEN	0.961946
Multi-gene domain	HuES64dEC	0.753733
Multi-gene domain	HuES64dMS	0.70648
Multi-gene domain	HuES64dEN	1.54162
Multi-gene domain	HuES64dEC	1.03366
Multi-gene domain	HuES64dMS	0.806751
Multi-gene domain	HuES64dEN	1.54162
Multi-gene domain	HuES64dEC	1.03366
Multi-gene domain	HuES64dMS	0.806751
Multi-gene domain	HuES64dEN	1.04058
Multi-gene domain	HuES64dEC	0.804781
Multi-gene domain	HuES64dMS	0.831899
Multi-gene domain	HuES64dEN	1.04058
Multi-gene domain	HuES64dEC	0.804781
Multi-gene domain	HuES64dMS	0.831899
Multi-gene domain	HuES64dEN	1.1239
Multi-gene domain	HuES64dEC	0.836067
Multi-gene domain	HuES64dMS	0.97653
Multi-gene domain	HuES64dEN	1.1239
Multi-gene domain	HuES64dEC	0.836067
Multi-gene domain	HuES64dMS	0.97653
Multi-gene domain	HuES64dEN	1.30964
Multi-gene domain	HuES64dEC	1.0779
Multi-gene domain	HuES64dMS	1.02346
Multi-gene domain	HuES64dEN	0.942627
Multi-gene domain	HuES64dEC	1.01852
Multi-gene domain	HuES64dMS	0.718519
Multi-gene domain	HuES64dEN	0.942627
Multi-gene domain	HuES64dEC	1.01852
Multi-gene domain	HuES64dMS	0.718519
Multi-gene domain	HuES64dEN	1.29535
Multi-gene domain	HuES64dEC	0.980463
Multi-gene domain	HuES64dMS	0.769206
Multi-gene domain	HuES64dEN	1.29535
Multi-gene domain	HuES64dEC	0.980463
Multi-gene domain	HuES64dMS	0.769206
Multi-gene domain	HuES64dEN	0.83194
Multi-gene domain	HuES64dEC	0.674787
Multi-gene domain	HuES64dMS	1.03876
TIG	HuES64dEN	1.11561
TIG	HuES64dEC	1.04381
TIG	HuES64dMS	1.19759
Multi-gene domain	HuES64dEN	1.07486
Multi-gene domain	HuES64dEC	0.976833
Multi-gene domain	HuES64dMS	0.954963
TIG	HuES64dEN	0.735516
TIG	HuES64dEC	0.754283
TIG	HuES64dMS	0.736875
Multi-gene domain	HuES64dEN	0.444637
Multi-gene domain	HuES64dEC	0.649118
Multi-gene domain	HuES64dMS	0.655603
Multi-gene domain	HuES64dEN	0.444637
Multi-gene domain	HuES64dEC	0.649118
Multi-gene domain	HuES64dMS	0.655603
Multi-gene domain	HuES64dEN	0.797613
Multi-gene domain	HuES64dEC	0.607096
Multi-gene domain	HuES64dMS	0.833503
TIG	HuES64dEN	0.725503
TIG	HuES64dEC	0.679804
TIG	HuES64dMS	0.809922
Multi-gene domain	HuES64dEN	0.769914
Multi-gene domain	HuES64dEC	1.00758
Multi-gene domain	HuES64dMS	0.530489
Multi-gene domain	HuES64dEN	0.769914
Multi-gene domain	HuES64dEC	1.00758
Multi-gene domain	HuES64dMS	0.530489
Multi-gene domain	HuES64dEN	1.09168
Multi-gene domain	HuES64dEC	1.05584
Multi-gene domain	HuES64dMS	0.626912
Multi-gene domain	HuES64dEN	1.09168
Multi-gene domain	HuES64dEC	1.05584
Multi-gene domain	HuES64dMS	0.626912
Multi-gene domain	HuES64dEN	1.09168
Multi-gene domain	HuES64dEC	1.05584
Multi-gene domain	HuES64dMS	0.626912
Multi-gene domain	HuES64dEN	0.836548
Multi-gene domain	HuES64dEC	0.95148
Multi-gene domain	HuES64dMS	0.702056
TIG	HuES64dEN	0.680375
TIG	HuES64dEC	0.61675
TIG	HuES64dMS	0.832649
Multi-gene domain	HuES64dEN	0.726586
Multi-gene domain	HuES64dEC	0.0581675
Multi-gene domain	HuES64dMS	0.778564
TIG	HuES64dEN	0.859753
TIG	HuES64dEC	0.86394
TIG	HuES64dMS	0.604215
TIG	HuES64dEN	0.851965
TIG	HuES64dEC	1.07734
TIG	HuES64dMS	0.780365
Multi-gene domain	HuES64dEN	1.30191
Multi-gene domain	HuES64dEC	0.794023
Multi-gene domain	HuES64dMS	0.966584
Multi-gene domain	HuES64dEN	1.30191
Multi-gene domain	HuES64dEC	0.794023
Multi-gene domain	HuES64dMS	0.966584
Multi-gene domain	HuES64dEN	1.30191
Multi-gene domain	HuES64dEC	0.794023
Multi-gene domain	HuES64dMS	0.966584
Multi-gene domain	HuES64dEN	0.590541
Multi-gene domain	HuES64dEC	0.627091
Multi-gene domain	HuES64dMS	0.554871
Multi-gene domain	HuES64dEN	1.93554
Multi-gene domain	HuES64dEC	1.17513
Multi-gene domain	HuES64dMS	0.828529
Multi-gene domain	HuES64dEN	1.93554
Multi-gene domain	HuES64dEC	1.17513
Multi-gene domain	HuES64dMS	0.828529
Multi-gene domain	HuES64dEN	0.80429
Multi-gene domain	HuES64dEC	0.629526
Multi-gene domain	HuES64dMS	0.557254
Multi-gene domain	HuES64dEN	0.80429
Multi-gene domain	HuES64dEC	0.629526
Multi-gene domain	HuES64dMS	0.557254
Multi-gene domain	HuES64dEN	1.36841
Multi-gene domain	HuES64dEC	0.696018
Multi-gene domain	HuES64dMS	0.932207
Multi-gene domain	HuES64dEN	1.36841
Multi-gene domain	HuES64dEC	0.696018
Multi-gene domain	HuES64dMS	0.932207
TIG	HuES64dEN	1.17976
TIG	HuES64dEC	1.3515
TIG	HuES64dMS	1.24448
Multi-gene domain	HuES64dEN	0.714153
Multi-gene domain	HuES64dEC	0.760376
Multi-gene domain	HuES64dMS	0.494695
Multi-gene domain	HuES64dEN	0.707935
Multi-gene domain	HuES64dEC	0.972593
Multi-gene domain	HuES64dMS	0.965202
Multi-gene domain	HuES64dEN	0.707935
Multi-gene domain	HuES64dEC	0.972593
Multi-gene domain	HuES64dMS	0.965202
Multi-gene domain	HuES64dEN	0.453505
Multi-gene domain	HuES64dEC	0.721549
Multi-gene domain	HuES64dMS	0.417717
TIG	HuES64dEN	0.700133
TIG	HuES64dEC	0.823283
TIG	HuES64dMS	0.346205
Multi-gene domain	HuES64dEN	1.37383
Multi-gene domain	HuES64dEC	0.959862
Multi-gene domain	HuES64dMS	0.744414
Multi-gene domain	HuES64dEN	1.37383
Multi-gene domain	HuES64dEC	0.959862
Multi-gene domain	HuES64dMS	0.744414
TIG	HuES64dEN	1.13807
TIG	HuES64dEC	1.02015
TIG	HuES64dMS	0.936903
TIG	HuES64dEN	0.863614
TIG	HuES64dEC	0.719391
TIG	HuES64dMS	0.796544
TIG	HuES64dEN	0.552165
TIG	HuES64dEC	0.948858
TIG	HuES64dMS	0.727062
TIG	HuES64dEN	1.01088
TIG	HuES64dEC	1.09603
TIG	HuES64dMS	0.745766
Multi-gene domain	HuES64dEN	0.948225
Multi-gene domain	HuES64dEC	0.906973
Multi-gene domain	HuES64dMS	0.663586
Multi-gene domain	HuES64dEN	0.948225
Multi-gene domain	HuES64dEC	0.906973
Multi-gene domain	HuES64dMS	0.663586
Multi-gene domain	HuES64dEN	0.866108
Multi-gene domain	HuES64dEC	0.640021
Multi-gene domain	HuES64dMS	0.777071
Multi-gene domain	HuES64dEN	0.866108
Multi-gene domain	HuES64dEC	0.640021
Multi-gene domain	HuES64dMS	0.777071
Multi-gene domain	HuES64dEN	0.866108
Multi-gene domain	HuES64dEC	0.640021
Multi-gene domain	HuES64dMS	0.777071
Multi-gene domain	HuES64dEN	0.866108
Multi-gene domain	HuES64dEC	0.640021
Multi-gene domain	HuES64dMS	0.777071
Multi-gene domain	HuES64dEN	0.866108
Multi-gene domain	HuES64dEC	0.640021
Multi-gene domain	HuES64dMS	0.777071
Multi-gene domain	HuES64dEN	0.866108
Multi-gene domain	HuES64dEC	0.640021
Multi-gene domain	HuES64dMS	0.777071
Multi-gene domain	HuES64dEN	1.27786
Multi-gene domain	HuES64dEC	0.771314
Multi-gene domain	HuES64dMS	0.794672
Multi-gene domain	HuES64dEN	0.872075
Multi-gene domain	HuES64dEC	0.542624
Multi-gene domain	HuES64dMS	1.00343
Multi-gene domain	HuES64dEN	0.872075
Multi-gene domain	HuES64dEC	0.542624
Multi-gene domain	HuES64dMS	1.00343
Multi-gene domain	HuES64dEN	0.448351
Multi-gene domain	HuES64dEC	0.702825
Multi-gene domain	HuES64dMS	0.378665
Multi-gene domain	HuES64dEN	0.448351
Multi-gene domain	HuES64dEC	0.702825
Multi-gene domain	HuES64dMS	0.378665
TIG	HuES64dEN	1.20853
TIG	HuES64dEC	0.969942
TIG	HuES64dMS	1.06586
Multi-gene domain	HuES64dEN	1.17731
Multi-gene domain	HuES64dEC	0.676906
Multi-gene domain	HuES64dMS	1.23797
Multi-gene domain	HuES64dEN	1.17731
Multi-gene domain	HuES64dEC	0.676906
Multi-gene domain	HuES64dMS	1.23797
TIG	HuES64dEN	0.989632
TIG	HuES64dEC	0.907138
TIG	HuES64dMS	0.713248
Multi-gene domain	HuES64dEN	1.25978
Multi-gene domain	HuES64dEC	0.883878
Multi-gene domain	HuES64dMS	0.537652
Multi-gene domain	HuES64dEN	0.921443
Multi-gene domain	HuES64dEC	0.854992
Multi-gene domain	HuES64dMS	0.575963
Multi-gene domain	HuES64dEN	0.747822
Multi-gene domain	HuES64dEC	0.634697
Multi-gene domain	HuES64dMS	0.787818
Multi-gene domain	HuES64dEN	0.747822
Multi-gene domain	HuES64dEC	0.634697
Multi-gene domain	HuES64dMS	0.787818
TIG	HuES64dEN	1.16039
TIG	HuES64dEC	1.10255
TIG	HuES64dMS	0.856852
TIG	HuES64dEN	0.639888
TIG	HuES64dEC	0.962501
TIG	HuES64dMS	0.850918
Multi-gene domain	HuES64dEN	0.890913
Multi-gene domain	HuES64dEC	0.487502
Multi-gene domain	HuES64dMS	0.381416
Multi-gene domain	HuES64dEN	0.506355
Multi-gene domain	HuES64dEC	0.936217
Multi-gene domain	HuES64dMS	1.07958
Multi-gene domain	HuES64dEN	0.865022
Multi-gene domain	HuES64dEC	0.612198
Multi-gene domain	HuES64dMS	0.414305
Multi-gene domain	HuES64dEN	0.865022
Multi-gene domain	HuES64dEC	0.612198
Multi-gene domain	HuES64dMS	0.414305
TIG	HuES64dEN	1.16224
TIG	HuES64dEC	1.25125
TIG	HuES64dMS	0.806015
TIG	HuES64dEN	1.1485
TIG	HuES64dEC	0.665974
TIG	HuES64dMS	0.706564
Multi-gene domain	HuES64dEN	1.10438
Multi-gene domain	HuES64dEC	0.869917
Multi-gene domain	HuES64dMS	0.83204
Multi-gene domain	HuES64dEN	1.10438
Multi-gene domain	HuES64dEC	0.869917
Multi-gene domain	HuES64dMS	0.83204
Multi-gene domain	HuES64dEN	0.443527
Multi-gene domain	HuES64dEC	0.825453
Multi-gene domain	HuES64dMS	0.601809
Multi-gene domain	HuES64dEN	0.443527
Multi-gene domain	HuES64dEC	0.825453
Multi-gene domain	HuES64dMS	0.601809
Multi-gene domain	HuES64dEN	1.05216
Multi-gene domain	HuES64dEC	1.17052
Multi-gene domain	HuES64dMS	0.687425
Multi-gene domain	HuES64dEN	1.05216
Multi-gene domain	HuES64dEC	1.17052
Multi-gene domain	HuES64dMS	0.687425
TIG	HuES64dEN	1.24879
TIG	HuES64dEC	1.24381
TIG	HuES64dMS	0.783403
Multi-gene domain	HuES64dEN	0.72333
Multi-gene domain	HuES64dEC	1.21348
Multi-gene domain	HuES64dMS	0.887537
Multi-gene domain	HuES64dEN	0.72333
Multi-gene domain	HuES64dEC	1.21348
Multi-gene domain	HuES64dMS	0.887537
TIG	HuES64dEN	0.536268
TIG	HuES64dEC	0.830164
TIG	HuES64dMS	0.837465
Multi-gene domain	HuES64dEN	1.07912
Multi-gene domain	HuES64dEC	0.725599
Multi-gene domain	HuES64dMS	1.06518
Multi-gene domain	HuES64dEN	1.07912
Multi-gene domain	HuES64dEC	0.725599
Multi-gene domain	HuES64dMS	1.06518
Multi-gene domain	HuES64dEN	0.966665
Multi-gene domain	HuES64dEC	0.997975
Multi-gene domain	HuES64dMS	0.665821
Multi-gene domain	HuES64dEN	0.966665
Multi-gene domain	HuES64dEC	0.997975
Multi-gene domain	HuES64dMS	0.665821
Multi-gene domain	HuES64dEN	1.01018
Multi-gene domain	HuES64dEC	0.780859
Multi-gene domain	HuES64dMS	0.442023
TIG	HuES64dEN	0.758131
TIG	HuES64dEC	0.812506
TIG	HuES64dMS	0.659765
Multi-gene domain	HuES64dEN	1.01244
Multi-gene domain	HuES64dEC	1.36737
Multi-gene domain	HuES64dMS	0.51856
Multi-gene domain	HuES64dEN	1.01244
Multi-gene domain	HuES64dEC	1.36737
Multi-gene domain	HuES64dMS	0.51856
Multi-gene domain	HuES64dEN	1.34298
Multi-gene domain	HuES64dEC	1.46594
Multi-gene domain	HuES64dMS	0.834132
TIG	HuES64dEN	0.981783
TIG	HuES64dEC	0.806844
TIG	HuES64dMS	0.989842
Multi-gene domain	HuES64dEN	0.446928
Multi-gene domain	HuES64dEC	0.690478
Multi-gene domain	HuES64dMS	0.60567
Multi-gene domain	HuES64dEN	0.446928
Multi-gene domain	HuES64dEC	0.690478
Multi-gene domain	HuES64dMS	0.60567
Multi-gene domain	HuES64dEN	0.778597
Multi-gene domain	HuES64dEC	0.554301
Multi-gene domain	HuES64dMS	0.991626
Multi-gene domain	HuES64dEN	0.778597
Multi-gene domain	HuES64dEC	0.554301
Multi-gene domain	HuES64dMS	0.991626
TIG	HuES64dEN	1.84032
TIG	HuES64dEC	1.74887
TIG	HuES64dMS	1.40617
Multi-gene domain	HuES64dEN	0.758416
Multi-gene domain	HuES64dEC	1.24446
Multi-gene domain	HuES64dMS	0.814236
Multi-gene domain	HuES64dEN	0.758416
Multi-gene domain	HuES64dEC	1.24446
Multi-gene domain	HuES64dMS	0.814236
Multi-gene domain	HuES64dEN	0.758416
Multi-gene domain	HuES64dEC	1.24446
Multi-gene domain	HuES64dMS	0.814236
Multi-gene domain	HuES64dEN	0.758416
Multi-gene domain	HuES64dEC	1.24446
Multi-gene domain	HuES64dMS	0.814236
Multi-gene domain	HuES64dEN	0.758416
Multi-gene domain	HuES64dEC	1.24446
Multi-gene domain	HuES64dMS	0.814236
Multi-gene domain	HuES64dEN	0.758416
Multi-gene domain	HuES64dEC	1.24446
Multi-gene domain	HuES64dMS	0.814236
TIG	HuES64dEN	1.00448
TIG	HuES64dEC	0.849411
TIG	HuES64dMS	1.24621
Multi-gene domain	HuES64dEN	0.893115
Multi-gene domain	HuES64dEC	0.52626
Multi-gene domain	HuES64dMS	0.760785
Multi-gene domain	HuES64dEN	0.925909
Multi-gene domain	HuES64dEC	0.830033
Multi-gene domain	HuES64dMS	0.819913
TIG	HuES64dEN	1.06456
TIG	HuES64dEC	0.988745
TIG	HuES64dMS	0.847774
Multi-gene domain	HuES64dEN	1.00366
Multi-gene domain	HuES64dEC	1.49889
Multi-gene domain	HuES64dMS	1.15625
Multi-gene domain	HuES64dEN	1.00366
Multi-gene domain	HuES64dEC	1.49889
Multi-gene domain	HuES64dMS	1.15625
TIG	HuES64dEN	1.30976
TIG	HuES64dEC	0.780115
TIG	HuES64dMS	0.586911
Multi-gene domain	HuES64dEN	0.724987
Multi-gene domain	HuES64dEC	0.633748
Multi-gene domain	HuES64dMS	1.06323
Multi-gene domain	HuES64dEN	0.986384
Multi-gene domain	HuES64dEC	0.812969
Multi-gene domain	HuES64dMS	0.843272
Multi-gene domain	HuES64dEN	0.986384
Multi-gene domain	HuES64dEC	0.812969
Multi-gene domain	HuES64dMS	0.843272
Multi-gene domain	HuES64dEN	0.828254
Multi-gene domain	HuES64dEC	0.880355
Multi-gene domain	HuES64dMS	0.803287
Multi-gene domain	HuES64dEN	1.13923
Multi-gene domain	HuES64dEC	1.53582
Multi-gene domain	HuES64dMS	1.25232
TIG	HuES64dEN	0.890232
TIG	HuES64dEC	0.771024
TIG	HuES64dMS	0.726413
Multi-gene domain	HuES64dEN	0.35233
Multi-gene domain	HuES64dEC	0.444693
Multi-gene domain	HuES64dMS	0.320269
Multi-gene domain	HuES64dEN	0.35233
Multi-gene domain	HuES64dEC	0.444693
Multi-gene domain	HuES64dMS	0.320269
TIG	HuES64dEN	1.03286
TIG	HuES64dEC	1.27758
TIG	HuES64dMS	0.801515
TIG	HuES64dEN	1.14202
TIG	HuES64dEC	0.879443
TIG	HuES64dMS	0.536326
TIG	HuES64dEN	0.629247
TIG	HuES64dEC	0.520253
TIG	HuES64dMS	0.763721
Multi-gene domain	HuES64dEN	0.346197
Multi-gene domain	HuES64dEC	0.886336
Multi-gene domain	HuES64dMS	0.684147
Multi-gene domain	HuES64dEN	0.346197
Multi-gene domain	HuES64dEC	0.886336
Multi-gene domain	HuES64dMS	0.684147
Multi-gene domain	HuES64dEN	0.526562
Multi-gene domain	HuES64dEC	0.378912
Multi-gene domain	HuES64dMS	0.792606
Multi-gene domain	HuES64dEN	0.714292
Multi-gene domain	HuES64dEC	0.614295
Multi-gene domain	HuES64dMS	0.633895
Multi-gene domain	HuES64dEN	0.714292
Multi-gene domain	HuES64dEC	0.614295
Multi-gene domain	HuES64dMS	0.633895
Multi-gene domain	HuES64dEN	0.714292
Multi-gene domain	HuES64dEC	0.614295
Multi-gene domain	HuES64dMS	0.633895
Multi-gene domain	HuES64dEN	0.714292
Multi-gene domain	HuES64dEC	0.614295
Multi-gene domain	HuES64dMS	0.633895
Multi-gene domain	HuES64dEN	0.792533
Multi-gene domain	HuES64dEC	0.594034
Multi-gene domain	HuES64dMS	0.604764
Multi-gene domain	HuES64dEN	0.792533
Multi-gene domain	HuES64dEC	0.594034
Multi-gene domain	HuES64dMS	0.604764
Multi-gene domain	HuES64dEN	0.754397
Multi-gene domain	HuES64dEC	1.34132
Multi-gene domain	HuES64dMS	0.864792
Multi-gene domain	HuES64dEN	0.754397
Multi-gene domain	HuES64dEC	1.34132
Multi-gene domain	HuES64dMS	0.864792
Multi-gene domain	HuES64dEN	0.754397
Multi-gene domain	HuES64dEC	1.34132
Multi-gene domain	HuES64dMS	0.864792
Multi-gene domain	HuES64dEN	0.754397
Multi-gene domain	HuES64dEC	1.34132
Multi-gene domain	HuES64dMS	0.864792
TIG	HuES64dEN	1.12045
TIG	HuES64dEC	0.931403
TIG	HuES64dMS	0.914701
Multi-gene domain	HuES64dEN	1.06764
Multi-gene domain	HuES64dEC	1.02092
Multi-gene domain	HuES64dMS	0.919035
Multi-gene domain	HuES64dEN	1.06764
Multi-gene domain	HuES64dEC	1.02092
Multi-gene domain	HuES64dMS	0.919035
Multi-gene domain	HuES64dEN	0.655319
Multi-gene domain	HuES64dEC	0.545019
Multi-gene domain	HuES64dMS	0.589515
Multi-gene domain	HuES64dEN	0.655319
Multi-gene domain	HuES64dEC	0.545019
Multi-gene domain	HuES64dMS	0.589515
Multi-gene domain	HuES64dEN	0.655319
Multi-gene domain	HuES64dEC	0.545019
Multi-gene domain	HuES64dMS	0.589515
Multi-gene domain	HuES64dEN	0.652789
Multi-gene domain	HuES64dEC	0.849908
Multi-gene domain	HuES64dMS	0.661059
Multi-gene domain	HuES64dEN	0.652789
Multi-gene domain	HuES64dEC	0.849908
Multi-gene domain	HuES64dMS	0.661059
Multi-gene domain	HuES64dEN	0.652789
Multi-gene domain	HuES64dEC	0.849908
Multi-gene domain	HuES64dMS	0.661059
Multi-gene domain	HuES64dEN	1.37914
Multi-gene domain	HuES64dEC	0.850599
Multi-gene domain	HuES64dMS	0.914037
Multi-gene domain	HuES64dEN	1.12231
Multi-gene domain	HuES64dEC	0.673854
Multi-gene domain	HuES64dMS	0.875727
Multi-gene domain	HuES64dEN	1.12231
Multi-gene domain	HuES64dEC	0.673854
Multi-gene domain	HuES64dMS	0.875727
TIG	HuES64dEN	0.708013
TIG	HuES64dEC	0.916199
TIG	HuES64dMS	0.774177
Multi-gene domain	HuES64dEN	0.556203
Multi-gene domain	HuES64dEC	0.68436
Multi-gene domain	HuES64dMS	1.3609
Multi-gene domain	HuES64dEN	0.556203
Multi-gene domain	HuES64dEC	0.68436
Multi-gene domain	HuES64dMS	1.3609
Multi-gene domain	HuES64dEN	1.39551
Multi-gene domain	HuES64dEC	1.14305
Multi-gene domain	HuES64dMS	0.914341
Multi-gene domain	HuES64dEN	1.39551
Multi-gene domain	HuES64dEC	1.14305
Multi-gene domain	HuES64dMS	0.914341
Multi-gene domain	HuES64dEN	1.39551
Multi-gene domain	HuES64dEC	1.14305
Multi-gene domain	HuES64dMS	0.914341
TIG	HuES64dEN	0.85494
TIG	HuES64dEC	0.883722
TIG	HuES64dMS	0.520569
Multi-gene domain	HuES64dEN	0.877099
Multi-gene domain	HuES64dEC	0.883451
Multi-gene domain	HuES64dMS	0.511113
Multi-gene domain	HuES64dEN	0.877099
Multi-gene domain	HuES64dEC	0.883451
Multi-gene domain	HuES64dMS	0.511113
Multi-gene domain	HuES64dEN	0.38132
Multi-gene domain	HuES64dEC	0.595565
Multi-gene domain	HuES64dMS	0.42427
TIG	HuES64dEN	0.727579
TIG	HuES64dEC	0.864618
TIG	HuES64dMS	0.765668
Multi-gene domain	HuES64dEN	0.780538
Multi-gene domain	HuES64dEC	0.509252
Multi-gene domain	HuES64dMS	1.20213
Multi-gene domain	HuES64dEN	0.780538
Multi-gene domain	HuES64dEC	0.509252
Multi-gene domain	HuES64dMS	1.20213
Multi-gene domain	HuES64dEN	0.780538
Multi-gene domain	HuES64dEC	0.509252
Multi-gene domain	HuES64dMS	1.20213
Multi-gene domain	HuES64dEN	0.780538
Multi-gene domain	HuES64dEC	0.509252
Multi-gene domain	HuES64dMS	1.20213
Multi-gene domain	HuES64dEN	0.747949
Multi-gene domain	HuES64dEC	0.896283
Multi-gene domain	HuES64dMS	0.7313
Multi-gene domain	HuES64dEN	0.747949
Multi-gene domain	HuES64dEC	0.896283
Multi-gene domain	HuES64dMS	0.7313
Multi-gene domain	HuES64dEN	0.747949
Multi-gene domain	HuES64dEC	0.896283
Multi-gene domain	HuES64dMS	0.7313
Multi-gene domain	HuES64dEN	0.747949
Multi-gene domain	HuES64dEC	0.896283
Multi-gene domain	HuES64dMS	0.7313
TIG	HuES64dEN	1.04887
TIG	HuES64dEC	1.17951
TIG	HuES64dMS	0.802995
Multi-gene domain	HuES64dEN	0.641084
Multi-gene domain	HuES64dEC	1.08198
Multi-gene domain	HuES64dMS	0.700934
Multi-gene domain	HuES64dEN	0.832548
Multi-gene domain	HuES64dEC	0.895073
Multi-gene domain	HuES64dMS	0.773435
Multi-gene domain	HuES64dEN	0.832548
Multi-gene domain	HuES64dEC	0.895073
Multi-gene domain	HuES64dMS	0.773435
Multi-gene domain	HuES64dEN	1.14121
Multi-gene domain	HuES64dEC	1.03019
Multi-gene domain	HuES64dMS	1.20471
TIG	HuES64dEN	1.29918
TIG	HuES64dEC	1.23399
TIG	HuES64dMS	0.71357
Multi-gene domain	HuES64dEN	0.804985
Multi-gene domain	HuES64dEC	0.60803
Multi-gene domain	HuES64dMS	0.52342
Multi-gene domain	HuES64dEN	0.804985
Multi-gene domain	HuES64dEC	0.60803
Multi-gene domain	HuES64dMS	0.52342
Multi-gene domain	HuES64dEN	0.804985
Multi-gene domain	HuES64dEC	0.60803
Multi-gene domain	HuES64dMS	0.52342
Multi-gene domain	HuES64dEN	0.804985
Multi-gene domain	HuES64dEC	0.60803
Multi-gene domain	HuES64dMS	0.52342
Multi-gene domain	HuES64dEN	1.24847
Multi-gene domain	HuES64dEC	1.14225
Multi-gene domain	HuES64dMS	0.870819
Multi-gene domain	HuES64dEN	1.24847
Multi-gene domain	HuES64dEC	1.14225
Multi-gene domain	HuES64dMS	0.870819
Multi-gene domain	HuES64dEN	1.18079
Multi-gene domain	HuES64dEC	0.861389
Multi-gene domain	HuES64dMS	0.766426
Multi-gene domain	HuES64dEN	1.18079
Multi-gene domain	HuES64dEC	0.861389
Multi-gene domain	HuES64dMS	0.766426
TIG	HuES64dEN	1.03815
TIG	HuES64dEC	1.17963
TIG	HuES64dMS	0.654671
Multi-gene domain	HuES64dEN	0.685426
Multi-gene domain	HuES64dEC	0.910701
Multi-gene domain	HuES64dMS	0.781639
Multi-gene domain	HuES64dEN	0.685426
Multi-gene domain	HuES64dEC	0.910701
Multi-gene domain	HuES64dMS	0.781639
Multi-gene domain	HuES64dEN	0.685426
Multi-gene domain	HuES64dEC	0.910701
Multi-gene domain	HuES64dMS	0.781639
TIG	HuES64dEN	0.715889
TIG	HuES64dEC	0.817819
TIG	HuES64dMS	0.456596
Multi-gene domain	HuES64dEN	0.773602
Multi-gene domain	HuES64dEC	0.725344
Multi-gene domain	HuES64dMS	0.908196
TIG	HuES64dEN	1.16857
TIG	HuES64dEC	0.933621
TIG	HuES64dMS	0.59352
Multi-gene domain	HuES64dEN	0.875398
Multi-gene domain	HuES64dEC	1.04599
Multi-gene domain	HuES64dMS	0.863814
Multi-gene domain	HuES64dEN	0.875398
Multi-gene domain	HuES64dEC	1.04599
Multi-gene domain	HuES64dMS	0.863814
TIG	HuES64dEN	0.3308
TIG	HuES64dEC	0.835291
TIG	HuES64dMS	1.00542
TIG	HuES64dEN	0.935156
TIG	HuES64dEC	1.11902
TIG	HuES64dMS	0.675358
TIG	HuES64dEN	1.05158
TIG	HuES64dEC	0.4175
TIG	HuES64dMS	0.430192
TIG	HuES64dEN	1.38417
TIG	HuES64dEC	0.722761
TIG	HuES64dMS	1.09761
Multi-gene domain	HuES64dEN	0.840621
Multi-gene domain	HuES64dEC	1.65187
Multi-gene domain	HuES64dMS	0.791321
TIG	HuES64dEN	0.523671
TIG	HuES64dEC	0.982193
TIG	HuES64dMS	0.821182
TIG	HuES64dEN	0.787075
TIG	HuES64dEC	1.01679
TIG	HuES64dMS	0.879405
Multi-gene domain	HuES64dEN	0.975488
Multi-gene domain	HuES64dEC	1.01782
Multi-gene domain	HuES64dMS	0.710244
Multi-gene domain	HuES64dEN	0.975488
Multi-gene domain	HuES64dEC	1.01782
Multi-gene domain	HuES64dMS	0.710244
Multi-gene domain	HuES64dEN	1.42118
Multi-gene domain	HuES64dEC	0.615915
Multi-gene domain	HuES64dMS	1.07115
TIG	HuES64dEN	1.85554
TIG	HuES64dEC	1.28396
TIG	HuES64dMS	1.03665
TIG	HuES64dEN	1.02216
TIG	HuES64dEC	1.03771
TIG	HuES64dMS	0.867541
Multi-gene domain	HuES64dEN	0.611883
Multi-gene domain	HuES64dEC	0.520307
Multi-gene domain	HuES64dMS	0.487788
Multi-gene domain	HuES64dEN	0.611883
Multi-gene domain	HuES64dEC	0.520307
Multi-gene domain	HuES64dMS	0.487788
Multi-gene domain	HuES64dEN	0.611883
Multi-gene domain	HuES64dEC	0.520307
Multi-gene domain	HuES64dMS	0.487788
Multi-gene domain	HuES64dEN	0.806049
Multi-gene domain	HuES64dEC	1.03738
Multi-gene domain	HuES64dMS	0.855269
Multi-gene domain	HuES64dEN	0.806049
Multi-gene domain	HuES64dEC	1.03738
Multi-gene domain	HuES64dMS	0.855269
Multi-gene domain	HuES64dEN	0.806049
Multi-gene domain	HuES64dEC	1.03738
Multi-gene domain	HuES64dMS	0.855269
Multi-gene domain	HuES64dEN	0.696504
Multi-gene domain	HuES64dEC	1.01331
Multi-gene domain	HuES64dMS	0.942021
Multi-gene domain	HuES64dEN	1.40573
Multi-gene domain	HuES64dEC	1.41972
Multi-gene domain	HuES64dMS	1.35092
Multi-gene domain	HuES64dEN	1.40573
Multi-gene domain	HuES64dEC	1.41972
Multi-gene domain	HuES64dMS	1.35092
Multi-gene domain	HuES64dEN	1.40573
Multi-gene domain	HuES64dEC	1.41972
Multi-gene domain	HuES64dMS	1.35092
Multi-gene domain	HuES64dEN	1.40573
Multi-gene domain	HuES64dEC	1.41972
Multi-gene domain	HuES64dMS	1.35092
TIG	HuES64dEN	1.04003
TIG	HuES64dEC	1.31316
TIG	HuES64dMS	0.874694
Multi-gene domain	HuES64dEN	0.795318
Multi-gene domain	HuES64dEC	0.740961
Multi-gene domain	HuES64dMS	0.49602
Multi-gene domain	HuES64dEN	0.795318
Multi-gene domain	HuES64dEC	0.740961
Multi-gene domain	HuES64dMS	0.49602
Multi-gene domain	HuES64dEN	0.795318
Multi-gene domain	HuES64dEC	0.740961
Multi-gene domain	HuES64dMS	0.49602
Multi-gene domain	HuES64dEN	0.795318
Multi-gene domain	HuES64dEC	0.740961
Multi-gene domain	HuES64dMS	0.49602
Multi-gene domain	HuES64dEN	0.784681
Multi-gene domain	HuES64dEC	0.49936
Multi-gene domain	HuES64dMS	0.706122
Multi-gene domain	HuES64dEN	0.784681
Multi-gene domain	HuES64dEC	0.49936
Multi-gene domain	HuES64dMS	0.706122
Multi-gene domain	HuES64dEN	0.541988
Multi-gene domain	HuES64dEC	0.618793
Multi-gene domain	HuES64dMS	0.436164
Multi-gene domain	HuES64dEN	0.760204
Multi-gene domain	HuES64dEC	0.696694
Multi-gene domain	HuES64dMS	0.289255
Multi-gene domain	HuES64dEN	0.760204
Multi-gene domain	HuES64dEC	0.696694
Multi-gene domain	HuES64dMS	0.289255
Multi-gene domain	HuES64dEN	0.760204
Multi-gene domain	HuES64dEC	0.696694
Multi-gene domain	HuES64dMS	0.289255
Multi-gene domain	HuES64dEN	0.419699
Multi-gene domain	HuES64dEC	0.547911
Multi-gene domain	HuES64dMS	0.534155
Multi-gene domain	HuES64dEN	0.413946
Multi-gene domain	HuES64dEC	0.325916
Multi-gene domain	HuES64dMS	0.574391
Multi-gene domain	HuES64dEN	0.413946
Multi-gene domain	HuES64dEC	0.325916
Multi-gene domain	HuES64dMS	0.574391
TIG	HuES64dEN	1.15498
TIG	HuES64dEC	1.22445
TIG	HuES64dMS	0.953984
Multi-gene domain	HuES64dEN	1.09387
Multi-gene domain	HuES64dEC	1.0167
Multi-gene domain	HuES64dMS	0.762055
Multi-gene domain	HuES64dEN	1.09387
Multi-gene domain	HuES64dEC	1.0167
Multi-gene domain	HuES64dMS	0.762055
Multi-gene domain	HuES64dEN	1.09387
Multi-gene domain	HuES64dEC	1.0167
Multi-gene domain	HuES64dMS	0.762055
TIG	HuES64dEN	0.994923
TIG	HuES64dEC	0.922089
TIG	HuES64dMS	0.658085
Multi-gene domain	HuES64dEN	1.06053
Multi-gene domain	HuES64dEC	0.763546
Multi-gene domain	HuES64dMS	0.600557
Multi-gene domain	HuES64dEN	1.48748
Multi-gene domain	HuES64dEC	1.74442
Multi-gene domain	HuES64dMS	1.72051
TIG	HuES64dEN	0.518875
TIG	HuES64dEC	1.04738
TIG	HuES64dMS	0.473167
Multi-gene domain	HuES64dEN	0.120929
Multi-gene domain	HuES64dEC	0.616087
Multi-gene domain	HuES64dMS	0.168843
Multi-gene domain	HuES64dEN	1.0345
Multi-gene domain	HuES64dEC	0.881176
Multi-gene domain	HuES64dMS	0.550201
Multi-gene domain	HuES64dEN	1.0345
Multi-gene domain	HuES64dEC	0.881176
Multi-gene domain	HuES64dMS	0.550201
TIG	HuES64dEN	0.254562
TIG	HuES64dEC	0.500193
TIG	HuES64dMS	0.329082
Multi-gene domain	HuES64dEN	0.612075
Multi-gene domain	HuES64dEC	0.640912
Multi-gene domain	HuES64dMS	0.738154
Multi-gene domain	HuES64dEN	0.483428
Multi-gene domain	HuES64dEC	0.556361
Multi-gene domain	HuES64dMS	0.631865
Multi-gene domain	HuES64dEN	0.683024
Multi-gene domain	HuES64dEC	1.0884
Multi-gene domain	HuES64dMS	0.570106
Multi-gene domain	HuES64dEN	0.664012
Multi-gene domain	HuES64dEC	0.604182
Multi-gene domain	HuES64dMS	0.421437
TIG	HuES64dEN	0.672544
TIG	HuES64dEC	1.13087
TIG	HuES64dMS	0.626236
TIG	HuES64dEN	0.866509
TIG	HuES64dEC	0.853359
TIG	HuES64dMS	0.766316
TIG	HuES64dEN	0.969366
TIG	HuES64dEC	0.843413
TIG	HuES64dMS	0.718421
TIG	HuES64dEN	0.729822
TIG	HuES64dEC	0.884634
TIG	HuES64dMS	1.30938
Multi-gene domain	HuES64dEN	1.24531
Multi-gene domain	HuES64dEC	1.91097
Multi-gene domain	HuES64dMS	1.83183
Multi-gene domain	HuES64dEN	1.24531
Multi-gene domain	HuES64dEC	1.91097
Multi-gene domain	HuES64dMS	1.83183
Multi-gene domain	HuES64dEN	1.28779
Multi-gene domain	HuES64dEC	1.11694
Multi-gene domain	HuES64dMS	0.982421
Multi-gene domain	HuES64dEN	1.28779
Multi-gene domain	HuES64dEC	1.11694
Multi-gene domain	HuES64dMS	0.982421
Multi-gene domain	HuES64dEN	0.876293
Multi-gene domain	HuES64dEC	0.512732
Multi-gene domain	HuES64dMS	0.528071
Multi-gene domain	HuES64dEN	0.487746
Multi-gene domain	HuES64dEC	0.52622
Multi-gene domain	HuES64dMS	0.618008
Multi-gene domain	HuES64dEN	0.487746
Multi-gene domain	HuES64dEC	0.52622
Multi-gene domain	HuES64dMS	0.618008
Multi-gene domain	HuES64dEN	1.02926
Multi-gene domain	HuES64dEC	0.76481
Multi-gene domain	HuES64dMS	0.888381
Multi-gene domain	HuES64dEN	1.02926
Multi-gene domain	HuES64dEC	0.76481
Multi-gene domain	HuES64dMS	0.888381
Multi-gene domain	HuES64dEN	0.668267
Multi-gene domain	HuES64dEC	0.68679
Multi-gene domain	HuES64dMS	0.666808
TIG	HuES64dEN	1.36312
TIG	HuES64dEC	0.92972
TIG	HuES64dMS	0.966046
Multi-gene domain	HuES64dEN	1.38382
Multi-gene domain	HuES64dEC	1.27898
Multi-gene domain	HuES64dMS	0.981848
TIG	HuES64dEN	0.877364
TIG	HuES64dEC	0.725065
TIG	HuES64dMS	1.06067
Multi-gene domain	HuES64dEN	0.694511
Multi-gene domain	HuES64dEC	0.897225
Multi-gene domain	HuES64dMS	0.630039
Multi-gene domain	HuES64dEN	1.01253
Multi-gene domain	HuES64dEC	0.828773
Multi-gene domain	HuES64dMS	0.588185
Multi-gene domain	HuES64dEN	0.867292
Multi-gene domain	HuES64dEC	0.646566
Multi-gene domain	HuES64dMS	0.894263
Multi-gene domain	HuES64dEN	0.867292
Multi-gene domain	HuES64dEC	0.646566
Multi-gene domain	HuES64dMS	0.894263
TIG	HuES64dEN	1.44884
TIG	HuES64dEC	1.24221
TIG	HuES64dMS	0.855298
TIG	HuES64dEN	0.877456
TIG	HuES64dEC	1.06908
TIG	HuES64dMS	0.709873
Multi-gene domain	HuES64dEN	1.47108
Multi-gene domain	HuES64dEC	1.43965
Multi-gene domain	HuES64dMS	0.523639
Multi-gene domain	HuES64dEN	1.12836
Multi-gene domain	HuES64dEC	0.91353
Multi-gene domain	HuES64dMS	0.792791
TIG	HuES64dEN	1.12092
TIG	HuES64dEC	0.877137
TIG	HuES64dMS	0.904046
TIG	HuES64dEN	1.57554
TIG	HuES64dEC	1.57343
TIG	HuES64dMS	1.39612
TIG	HuES64dEN	1.00576
TIG	HuES64dEC	0.729185
TIG	HuES64dMS	0.644307
TIG	HuES64dEN	0.939382
TIG	HuES64dEC	0.822272
TIG	HuES64dMS	0.776715
TIG	HuES64dEN	1.19455
TIG	HuES64dEC	1.33254
TIG	HuES64dMS	0.310917
Multi-gene domain	HuES64dEN	0.580532
Multi-gene domain	HuES64dEC	0.847118
Multi-gene domain	HuES64dMS	0.761483
Multi-gene domain	HuES64dEN	0.580532
Multi-gene domain	HuES64dEC	0.847118
Multi-gene domain	HuES64dMS	0.761483
Multi-gene domain	HuES64dEN	0.710649
Multi-gene domain	HuES64dEC	0.761941
Multi-gene domain	HuES64dMS	0.951894
Multi-gene domain	HuES64dEN	0.710649
Multi-gene domain	HuES64dEC	0.761941
Multi-gene domain	HuES64dMS	0.951894
Multi-gene domain	HuES64dEN	0.710649
Multi-gene domain	HuES64dEC	0.761941
Multi-gene domain	HuES64dMS	0.951894
TIG	HuES64dEN	0.673938
TIG	HuES64dEC	0.547921
TIG	HuES64dMS	0.522645
Multi-gene domain	HuES64dEN	1.03867
Multi-gene domain	HuES64dEC	1.08528
Multi-gene domain	HuES64dMS	0.499506
Multi-gene domain	HuES64dEN	1.03867
Multi-gene domain	HuES64dEC	1.08528
Multi-gene domain	HuES64dMS	0.499506
Multi-gene domain	HuES64dEN	1.03867
Multi-gene domain	HuES64dEC	1.08528
Multi-gene domain	HuES64dMS	0.499506
Multi-gene domain	HuES64dEN	1.03867
Multi-gene domain	HuES64dEC	1.08528
Multi-gene domain	HuES64dMS	0.499506
Multi-gene domain	HuES64dEN	1.03867
Multi-gene domain	HuES64dEC	1.08528
Multi-gene domain	HuES64dMS	0.499506
TIG	HuES64dEN	0.901475
TIG	HuES64dEC	0.786855
TIG	HuES64dMS	0.792223
TIG	HuES64dEN	0.796495
TIG	HuES64dEC	0.734524
TIG	HuES64dMS	0.621436
Multi-gene domain	HuES64dEN	0.620424
Multi-gene domain	HuES64dEC	0.662517
Multi-gene domain	HuES64dMS	0.181381
TIG	HuES64dEN	0.422865
TIG	HuES64dEC	0.800753
TIG	HuES64dMS	0.874554
Multi-gene domain	HuES64dEN	1.19926
Multi-gene domain	HuES64dEC	1.02884
Multi-gene domain	HuES64dMS	1.27748
Multi-gene domain	HuES64dEN	1.19926
Multi-gene domain	HuES64dEC	1.02884
Multi-gene domain	HuES64dMS	1.27748
TIG	HuES64dEN	1.04621
TIG	HuES64dEC	1.29072
TIG	HuES64dMS	1.43139
TIG	HuES64dEN	0.449138
TIG	HuES64dEC	0.284745
TIG	HuES64dMS	0.22502
Multi-gene domain	HuES64dEN	0.911097
Multi-gene domain	HuES64dEC	0.726181
Multi-gene domain	HuES64dMS	0.879306
Multi-gene domain	HuES64dEN	0.911097
Multi-gene domain	HuES64dEC	0.726181
Multi-gene domain	HuES64dMS	0.879306
Multi-gene domain	HuES64dEN	0.550196
Multi-gene domain	HuES64dEC	0.670609
Multi-gene domain	HuES64dMS	0.561598
Multi-gene domain	HuES64dEN	0.550196
Multi-gene domain	HuES64dEC	0.670609
Multi-gene domain	HuES64dMS	0.561598
Multi-gene domain	HuES64dEN	0.947583
Multi-gene domain	HuES64dEC	0.699486
Multi-gene domain	HuES64dMS	0.591961
Multi-gene domain	HuES64dEN	0.947583
Multi-gene domain	HuES64dEC	0.699486
Multi-gene domain	HuES64dMS	0.591961
Multi-gene domain	HuES64dEN	0.947583
Multi-gene domain	HuES64dEC	0.699486
Multi-gene domain	HuES64dMS	0.591961
Multi-gene domain	HuES64dEN	0.947583
Multi-gene domain	HuES64dEC	0.699486
Multi-gene domain	HuES64dMS	0.591961
Multi-gene domain	HuES64dEN	0.777163
Multi-gene domain	HuES64dEC	1.00094
Multi-gene domain	HuES64dMS	0.892229
Multi-gene domain	HuES64dEN	0.777163
Multi-gene domain	HuES64dEC	1.00094
Multi-gene domain	HuES64dMS	0.892229
Multi-gene domain	HuES64dEN	0.777163
Multi-gene domain	HuES64dEC	1.00094
Multi-gene domain	HuES64dMS	0.892229
TIG	HuES64dEN	0.857872
TIG	HuES64dEC	1.0457
TIG	HuES64dMS	0.990625
Multi-gene domain	HuES64dEN	1.49824
Multi-gene domain	HuES64dEC	1.49627
Multi-gene domain	HuES64dMS	1.73767
Multi-gene domain	HuES64dEN	1.29497
Multi-gene domain	HuES64dEC	0.647403
Multi-gene domain	HuES64dMS	1.15276
Multi-gene domain	HuES64dEN	1.29497
Multi-gene domain	HuES64dEC	0.647403
Multi-gene domain	HuES64dMS	1.15276
Multi-gene domain	HuES64dEN	0.879366
Multi-gene domain	HuES64dEC	0.970645
Multi-gene domain	HuES64dMS	0.791639
Multi-gene domain	HuES64dEN	1.15181
Multi-gene domain	HuES64dEC	0.760574
Multi-gene domain	HuES64dMS	0.665335
Multi-gene domain	HuES64dEN	1.15181
Multi-gene domain	HuES64dEC	0.760574
Multi-gene domain	HuES64dMS	0.665335
TIG	HuES64dEN	1.02688
TIG	HuES64dEC	1.02566
TIG	HuES64dMS	0.983803
Multi-gene domain	HuES64dEN	1.10695
Multi-gene domain	HuES64dEC	0.543752
Multi-gene domain	HuES64dMS	0.963621
Multi-gene domain	HuES64dEN	1.10695
Multi-gene domain	HuES64dEC	0.543752
Multi-gene domain	HuES64dMS	0.963621
Multi-gene domain	HuES64dEN	1.71107
Multi-gene domain	HuES64dEC	1.66875
Multi-gene domain	HuES64dMS	1.90203
Multi-gene domain	HuES64dEN	1.71107
Multi-gene domain	HuES64dEC	1.66875
Multi-gene domain	HuES64dMS	1.90203
Multi-gene domain	HuES64dEN	0.784425
Multi-gene domain	HuES64dEC	1.23937
Multi-gene domain	HuES64dMS	0.740232
Multi-gene domain	HuES64dEN	1.00878
Multi-gene domain	HuES64dEC	1.04285
Multi-gene domain	HuES64dMS	1.4418
Multi-gene domain	HuES64dEN	1.00878
Multi-gene domain	HuES64dEC	1.04285
Multi-gene domain	HuES64dMS	1.4418
Multi-gene domain	HuES64dEN	1.00878
Multi-gene domain	HuES64dEC	1.04285
Multi-gene domain	HuES64dMS	1.4418
Multi-gene domain	HuES64dEN	1.00878
Multi-gene domain	HuES64dEC	1.04285
Multi-gene domain	HuES64dMS	1.4418
Multi-gene domain	HuES64dEN	0.351016
Multi-gene domain	HuES64dEC	0.230531
Multi-gene domain	HuES64dMS	1.02434
Multi-gene domain	HuES64dEN	0.351016
Multi-gene domain	HuES64dEC	0.230531
Multi-gene domain	HuES64dMS	1.02434
TIG	HuES64dEN	1.66894
TIG	HuES64dEC	1.45286
TIG	HuES64dMS	1.15072
TIG	HuES64dEN	0.647956
TIG	HuES64dEC	0.656819
TIG	HuES64dMS	0.546556
Multi-gene domain	HuES64dEN	1.04976
Multi-gene domain	HuES64dEC	1.38223
Multi-gene domain	HuES64dMS	0.933816
Multi-gene domain	HuES64dEN	1.04976
Multi-gene domain	HuES64dEC	1.38223
Multi-gene domain	HuES64dMS	0.933816
TIG	HuES64dEN	1.39115
TIG	HuES64dEC	1.79145
TIG	HuES64dMS	1.64634
Multi-gene domain	HuES64dEN	0.713822
Multi-gene domain	HuES64dEC	0.721697
Multi-gene domain	HuES64dMS	1.03747
Multi-gene domain	HuES64dEN	0.713822
Multi-gene domain	HuES64dEC	0.721697
Multi-gene domain	HuES64dMS	1.03747
Multi-gene domain	HuES64dEN	0.713822
Multi-gene domain	HuES64dEC	0.721697
Multi-gene domain	HuES64dMS	1.03747
Multi-gene domain	HuES64dEN	1.045
Multi-gene domain	HuES64dEC	0.859339
Multi-gene domain	HuES64dMS	0.73912
Multi-gene domain	HuES64dEN	1.045
Multi-gene domain	HuES64dEC	0.859339
Multi-gene domain	HuES64dMS	0.73912
Multi-gene domain	HuES64dEN	1.045
Multi-gene domain	HuES64dEC	0.859339
Multi-gene domain	HuES64dMS	0.73912
TIG	HuES64dEN	1.38531
TIG	HuES64dEC	1.27555
TIG	HuES64dMS	1.1866
Multi-gene domain	HuES64dEN	1.36467
Multi-gene domain	HuES64dEC	1.0368
Multi-gene domain	HuES64dMS	1.29009
TIG	HuES64dEN	1.51088
TIG	HuES64dEC	1.17795
TIG	HuES64dMS	1.12503
Multi-gene domain	HuES64dEN	1.08322
Multi-gene domain	HuES64dEC	1.22288
Multi-gene domain	HuES64dMS	0.609203
Multi-gene domain	HuES64dEN	1.08322
Multi-gene domain	HuES64dEC	1.22288
Multi-gene domain	HuES64dMS	0.609203
TIG	HuES64dEN	1.23453
TIG	HuES64dEC	1.16254
TIG	HuES64dMS	1.17478
Multi-gene domain	HuES64dEN	0.84087
Multi-gene domain	HuES64dEC	0.956319
Multi-gene domain	HuES64dMS	0.775465
TIG	HuES64dEN	1.38085
TIG	HuES64dEC	1.39594
TIG	HuES64dMS	1.12443
TIG	HuES64dEN	0.0959257
TIG	HuES64dEC	0.491256
TIG	HuES64dMS	0.447825
TIG	HuES64dEN	1.29896
TIG	HuES64dEC	0.907656
TIG	HuES64dMS	0.377278
TIG	HuES64dEN	0.662683
TIG	HuES64dEC	0.648617
TIG	HuES64dMS	0.810928
Multi-gene domain	HuES64dEN	0.834289
Multi-gene domain	HuES64dEC	0.735964
Multi-gene domain	HuES64dMS	0.732867
Multi-gene domain	HuES64dEN	0.834289
Multi-gene domain	HuES64dEC	0.735964
Multi-gene domain	HuES64dMS	0.732867
Multi-gene domain	HuES64dEN	0.485242
Multi-gene domain	HuES64dEC	0.386777
Multi-gene domain	HuES64dMS	1.07289
Multi-gene domain	HuES64dEN	0.485242
Multi-gene domain	HuES64dEC	0.386777
Multi-gene domain	HuES64dMS	1.07289
Multi-gene domain	HuES64dEN	0.485242
Multi-gene domain	HuES64dEC	0.386777
Multi-gene domain	HuES64dMS	1.07289
Multi-gene domain	HuES64dEN	0.485242
Multi-gene domain	HuES64dEC	0.386777
Multi-gene domain	HuES64dMS	1.07289
Multi-gene domain	HuES64dEN	0.485242
Multi-gene domain	HuES64dEC	0.386777
Multi-gene domain	HuES64dMS	1.07289
Multi-gene domain	HuES64dEN	0.485242
Multi-gene domain	HuES64dEC	0.386777
Multi-gene domain	HuES64dMS	1.07289
Multi-gene domain	HuES64dEN	0.485242
Multi-gene domain	HuES64dEC	0.386777
Multi-gene domain	HuES64dMS	1.07289
Multi-gene domain	HuES64dEN	1.4868
Multi-gene domain	HuES64dEC	1.57687
Multi-gene domain	HuES64dMS	0.727803
TIG	HuES64dEN	1.64541
TIG	HuES64dEC	1.58146
TIG	HuES64dMS	0.567446
Multi-gene domain	HuES64dEN	0.836986
Multi-gene domain	HuES64dEC	0.501379
Multi-gene domain	HuES64dMS	1.21526
TIG	HuES64dEN	0.899071
TIG	HuES64dEC	0.826409
TIG	HuES64dMS	0.637531
TIG	HuES64dEN	1.04691
TIG	HuES64dEC	1.18175
TIG	HuES64dMS	0.673377
TIG	HuES64dEN	0.660652
TIG	HuES64dEC	0.643937
TIG	HuES64dMS	0.842809
TIG	HuES64dEN	0.845687
TIG	HuES64dEC	0.906016
TIG	HuES64dMS	0.922248
Multi-gene domain	HuES64dEN	0.983667
Multi-gene domain	HuES64dEC	0.991043
Multi-gene domain	HuES64dMS	0.519348
Multi-gene domain	HuES64dEN	0.983667
Multi-gene domain	HuES64dEC	0.991043
Multi-gene domain	HuES64dMS	0.519348
Multi-gene domain	HuES64dEN	1.39131
Multi-gene domain	HuES64dEC	1.53394
Multi-gene domain	HuES64dMS	1.20682
Multi-gene domain	HuES64dEN	1.39131
Multi-gene domain	HuES64dEC	1.53394
Multi-gene domain	HuES64dMS	1.20682
Multi-gene domain	HuES64dEN	1.39131
Multi-gene domain	HuES64dEC	1.53394
Multi-gene domain	HuES64dMS	1.20682
Multi-gene domain	HuES64dEN	1.33189
Multi-gene domain	HuES64dEC	1.02555
Multi-gene domain	HuES64dMS	0.922886
Multi-gene domain	HuES64dEN	1.33189
Multi-gene domain	HuES64dEC	1.02555
Multi-gene domain	HuES64dMS	0.922886
Multi-gene domain	HuES64dEN	0.664106
Multi-gene domain	HuES64dEC	0.938421
Multi-gene domain	HuES64dMS	0.524332
Multi-gene domain	HuES64dEN	0.821254
Multi-gene domain	HuES64dEC	0.648061
Multi-gene domain	HuES64dMS	0.555108
Multi-gene domain	HuES64dEN	0.821254
Multi-gene domain	HuES64dEC	0.648061
Multi-gene domain	HuES64dMS	0.555108
Multi-gene domain	HuES64dEN	0.789625
Multi-gene domain	HuES64dEC	0.81766
Multi-gene domain	HuES64dMS	0.713734
Multi-gene domain	HuES64dEN	0.789625
Multi-gene domain	HuES64dEC	0.81766
Multi-gene domain	HuES64dMS	0.713734
Multi-gene domain	HuES64dEN	0.789625
Multi-gene domain	HuES64dEC	0.81766
Multi-gene domain	HuES64dMS	0.713734
Multi-gene domain	HuES64dEN	0.789625
Multi-gene domain	HuES64dEC	0.81766
Multi-gene domain	HuES64dMS	0.713734
Multi-gene domain	HuES64dEN	1.3511
Multi-gene domain	HuES64dEC	1.22068
Multi-gene domain	HuES64dMS	0.744975
Multi-gene domain	HuES64dEN	1.3511
Multi-gene domain	HuES64dEC	1.22068
Multi-gene domain	HuES64dMS	0.744975
TIG	HuES64dEN	1.31506
TIG	HuES64dEC	0.975101
TIG	HuES64dMS	0.719618
Multi-gene domain	HuES64dEN	0.789468
Multi-gene domain	HuES64dEC	1.11713
Multi-gene domain	HuES64dMS	0.869944
Multi-gene domain	HuES64dEN	0.652699
Multi-gene domain	HuES64dEC	0.664777
Multi-gene domain	HuES64dMS	0.61828
Multi-gene domain	HuES64dEN	0.652699
Multi-gene domain	HuES64dEC	0.664777
Multi-gene domain	HuES64dMS	0.61828
Multi-gene domain	HuES64dEN	0.591432
Multi-gene domain	HuES64dEC	0.679575
Multi-gene domain	HuES64dMS	0.761611
TIG	HuES64dEN	1.29594
TIG	HuES64dEC	1.41048
TIG	HuES64dMS	0.801583
Multi-gene domain	HuES64dEN	0.833159
Multi-gene domain	HuES64dEC	0.871272
Multi-gene domain	HuES64dMS	0.879364
Multi-gene domain	HuES64dEN	0.686978
Multi-gene domain	HuES64dEC	0.868213
Multi-gene domain	HuES64dMS	0.730786
Multi-gene domain	HuES64dEN	1.44751
Multi-gene domain	HuES64dEC	1.30531
Multi-gene domain	HuES64dMS	0.992213
Multi-gene domain	HuES64dEN	1.44751
Multi-gene domain	HuES64dEC	1.30531
Multi-gene domain	HuES64dMS	0.992213
Multi-gene domain	HuES64dEN	1.37722
Multi-gene domain	HuES64dEC	1.11057
Multi-gene domain	HuES64dMS	0.927037
Multi-gene domain	HuES64dEN	1.37722
Multi-gene domain	HuES64dEC	1.11057
Multi-gene domain	HuES64dMS	0.927037
Multi-gene domain	HuES64dEN	0.936028
Multi-gene domain	HuES64dEC	0.618979
Multi-gene domain	HuES64dMS	0.553771
Multi-gene domain	HuES64dEN	1.01032
Multi-gene domain	HuES64dEC	0.841801
Multi-gene domain	HuES64dMS	0.462441
Multi-gene domain	HuES64dEN	1.03819
Multi-gene domain	HuES64dEC	1.08945
Multi-gene domain	HuES64dMS	1.20038
Multi-gene domain	HuES64dEN	1.03819
Multi-gene domain	HuES64dEC	1.08945
Multi-gene domain	HuES64dMS	1.20038
Multi-gene domain	HuES64dEN	1.03708
Multi-gene domain	HuES64dEC	1.06884
Multi-gene domain	HuES64dMS	1.54748
Multi-gene domain	HuES64dEN	1.2276
Multi-gene domain	HuES64dEC	0.722215
Multi-gene domain	HuES64dMS	0.833308
Multi-gene domain	HuES64dEN	1.2276
Multi-gene domain	HuES64dEC	0.722215
Multi-gene domain	HuES64dMS	0.833308
Multi-gene domain	HuES64dEN	1.15624
Multi-gene domain	HuES64dEC	0.881327
Multi-gene domain	HuES64dMS	0.69025
Multi-gene domain	HuES64dEN	0.602005
Multi-gene domain	HuES64dEC	0.787336
Multi-gene domain	HuES64dMS	0.511685
Multi-gene domain	HuES64dEN	1.53098
Multi-gene domain	HuES64dEC	0.621009
Multi-gene domain	HuES64dMS	1.13176
Multi-gene domain	HuES64dEN	1.53098
Multi-gene domain	HuES64dEC	0.621009
Multi-gene domain	HuES64dMS	1.13176
TIG	HuES64dEN	1.11949
TIG	HuES64dEC	1.06369
TIG	HuES64dMS	0.94499
Multi-gene domain	HuES64dEN	0.752421
Multi-gene domain	HuES64dEC	0.619802
Multi-gene domain	HuES64dMS	0.724491
Multi-gene domain	HuES64dEN	0.754896
Multi-gene domain	HuES64dEC	1.03951
Multi-gene domain	HuES64dMS	0.615578
Multi-gene domain	HuES64dEN	0.754896
Multi-gene domain	HuES64dEC	1.03951
Multi-gene domain	HuES64dMS	0.615578
Multi-gene domain	HuES64dEN	0.754896
Multi-gene domain	HuES64dEC	1.03951
Multi-gene domain	HuES64dMS	0.615578
Multi-gene domain	HuES64dEN	1.28646
Multi-gene domain	HuES64dEC	0.758713
Multi-gene domain	HuES64dMS	0.738172
TIG	HuES64dEN	1.32334
TIG	HuES64dEC	1.29578
TIG	HuES64dMS	0.696433
Multi-gene domain	HuES64dEN	0.422037
Multi-gene domain	HuES64dEC	0.447424
Multi-gene domain	HuES64dMS	0.666154
TIG	HuES64dEN	0.812395
TIG	HuES64dEC	0.869265
TIG	HuES64dMS	0.689607
TIG	HuES64dEN	0.994135
TIG	HuES64dEC	0.739102
TIG	HuES64dMS	1.16482
Multi-gene domain	HuES64dEN	0.853983
Multi-gene domain	HuES64dEC	0.851085
Multi-gene domain	HuES64dMS	0.780688
Multi-gene domain	HuES64dEN	0.853983
Multi-gene domain	HuES64dEC	0.851085
Multi-gene domain	HuES64dMS	0.780688
TIG	HuES64dEN	1.26331
TIG	HuES64dEC	0.984302
TIG	HuES64dMS	0.529184
TIG	HuES64dEN	0.706862
TIG	HuES64dEC	0.831731
TIG	HuES64dMS	0.763986
Multi-gene domain	HuES64dEN	1.08464
Multi-gene domain	HuES64dEC	1.1019
Multi-gene domain	HuES64dMS	0.711268
Multi-gene domain	HuES64dEN	1.08464
Multi-gene domain	HuES64dEC	1.1019
Multi-gene domain	HuES64dMS	0.711268
TIG	HuES64dEN	1.08662
TIG	HuES64dEC	0.853442
TIG	HuES64dMS	0.756757
TIG	HuES64dEN	1.01448
TIG	HuES64dEC	0.765827
TIG	HuES64dMS	0.645145
Multi-gene domain	HuES64dEN	0.60527
Multi-gene domain	HuES64dEC	0.579432
Multi-gene domain	HuES64dMS	0.440164
Multi-gene domain	HuES64dEN	0.921088
Multi-gene domain	HuES64dEC	0.754866
Multi-gene domain	HuES64dMS	0.686752
Multi-gene domain	HuES64dEN	0.921088
Multi-gene domain	HuES64dEC	0.754866
Multi-gene domain	HuES64dMS	0.686752
TIG	HuES64dEN	1.26918
TIG	HuES64dEC	1.5464
TIG	HuES64dMS	1.11774
Multi-gene domain	HuES64dEN	0.780562
Multi-gene domain	HuES64dEC	1.11478
Multi-gene domain	HuES64dMS	1.42967
Multi-gene domain	HuES64dEN	1.04246
Multi-gene domain	HuES64dEC	0.705447
Multi-gene domain	HuES64dMS	0.452298
TIG	HuES64dEN	0.829562
TIG	HuES64dEC	0.714782
TIG	HuES64dMS	0.889333
Multi-gene domain	HuES64dEN	0.777569
Multi-gene domain	HuES64dEC	0.818245
Multi-gene domain	HuES64dMS	0.73001
TIG	HuES64dEN	0.890732
TIG	HuES64dEC	0.506318
TIG	HuES64dMS	0.497919
Multi-gene domain	HuES64dEN	1.31642
Multi-gene domain	HuES64dEC	2.00654
Multi-gene domain	HuES64dMS	1.38493
TIG	HuES64dEN	1.41659
TIG	HuES64dEC	1.29824
TIG	HuES64dMS	0.639325
TIG	HuES64dEN	0.886817
TIG	HuES64dEC	1.17187
TIG	HuES64dMS	0.561579
Multi-gene domain	HuES64dEN	0.636921
Multi-gene domain	HuES64dEC	0.641313
Multi-gene domain	HuES64dMS	0.793673
TIG	HuES64dEN	0.776071
TIG	HuES64dEC	1.06053
TIG	HuES64dMS	1.09806
TIG	HuES64dEN	0.537456
TIG	HuES64dEC	1.15184
TIG	HuES64dMS	1.51736
TIG	HuES64dEN	1.2511
TIG	HuES64dEC	0.680699
TIG	HuES64dMS	0.577989
TIG	HuES64dEN	0.925807
TIG	HuES64dEC	0.827113
TIG	HuES64dMS	0.621174
Multi-gene domain	HuES64dEN	0.87669
Multi-gene domain	HuES64dEC	0.642935
Multi-gene domain	HuES64dMS	0.656629
Multi-gene domain	HuES64dEN	0.866811
Multi-gene domain	HuES64dEC	1.138
Multi-gene domain	HuES64dMS	0.871087
Multi-gene domain	HuES64dEN	0.866811
Multi-gene domain	HuES64dEC	1.138
Multi-gene domain	HuES64dMS	0.871087
Multi-gene domain	HuES64dEN	0.445327
Multi-gene domain	HuES64dEC	0.58017
Multi-gene domain	HuES64dMS	0.513116
TIG	HuES64dEN	1.31348
TIG	HuES64dEC	1.31759
TIG	HuES64dMS	0.954227
Multi-gene domain	HuES64dEN	0.725853
Multi-gene domain	HuES64dEC	0.910674
Multi-gene domain	HuES64dMS	0.488187
Multi-gene domain	HuES64dEN	0.725853
Multi-gene domain	HuES64dEC	0.910674
Multi-gene domain	HuES64dMS	0.488187
Multi-gene domain	HuES64dEN	0.750072
Multi-gene domain	HuES64dEC	0.978838
Multi-gene domain	HuES64dMS	0.899559
Multi-gene domain	HuES64dEN	0.750072
Multi-gene domain	HuES64dEC	0.978838
Multi-gene domain	HuES64dMS	0.899559
Multi-gene domain	HuES64dEN	0.895683
Multi-gene domain	HuES64dEC	0.808331
Multi-gene domain	HuES64dMS	0.881833
Multi-gene domain	HuES64dEN	0.622027
Multi-gene domain	HuES64dEC	0.711246
Multi-gene domain	HuES64dMS	0.863661
Multi-gene domain	HuES64dEN	0.622027
Multi-gene domain	HuES64dEC	0.711246
Multi-gene domain	HuES64dMS	0.863661
Multi-gene domain	HuES64dEN	0.622027
Multi-gene domain	HuES64dEC	0.711246
Multi-gene domain	HuES64dMS	0.863661
Multi-gene domain	HuES64dEN	0.622027
Multi-gene domain	HuES64dEC	0.711246
Multi-gene domain	HuES64dMS	0.863661
Multi-gene domain	HuES64dEN	1.99871
Multi-gene domain	HuES64dEC	1.16153
Multi-gene domain	HuES64dMS	0.773113
Multi-gene domain	HuES64dEN	1.99871
Multi-gene domain	HuES64dEC	1.16153
Multi-gene domain	HuES64dMS	0.773113
Multi-gene domain	HuES64dEN	0.949917
Multi-gene domain	HuES64dEC	0.47737
Multi-gene domain	HuES64dMS	0.840138
TIG	HuES64dEN	0.589863
TIG	HuES64dEC	1.1313
TIG	HuES64dMS	0.855702
TIG	HuES64dEN	2.19644
TIG	HuES64dEC	1.14113
TIG	HuES64dMS	0.894058
Multi-gene domain	HuES64dEN	0.894071
Multi-gene domain	HuES64dEC	1.15579
Multi-gene domain	HuES64dMS	0.0606856
Multi-gene domain	HuES64dEN	0.894071
Multi-gene domain	HuES64dEC	1.15579
Multi-gene domain	HuES64dMS	0.0606856
Multi-gene domain	HuES64dEN	0.576411
Multi-gene domain	HuES64dEC	0.530673
Multi-gene domain	HuES64dMS	0.838354
Multi-gene domain	HuES64dEN	0.576411
Multi-gene domain	HuES64dEC	0.530673
Multi-gene domain	HuES64dMS	0.838354
TIG	HuES64dEN	1.44028
TIG	HuES64dEC	1.14298
TIG	HuES64dMS	0.742587
Multi-gene domain	HuES64dEN	0.763334
Multi-gene domain	HuES64dEC	0.933747
Multi-gene domain	HuES64dMS	0.0397203
Multi-gene domain	HuES64dEN	0.763334
Multi-gene domain	HuES64dEC	0.933747
Multi-gene domain	HuES64dMS	0.0397203
Multi-gene domain	HuES64dEN	0.61914
Multi-gene domain	HuES64dEC	0.835255
Multi-gene domain	HuES64dMS	0.864727
Multi-gene domain	HuES64dEN	0.61914
Multi-gene domain	HuES64dEC	0.835255
Multi-gene domain	HuES64dMS	0.864727
Multi-gene domain	HuES64dEN	0.61914
Multi-gene domain	HuES64dEC	0.835255
Multi-gene domain	HuES64dMS	0.864727
Multi-gene domain	HuES64dEN	0.61914
Multi-gene domain	HuES64dEC	0.835255
Multi-gene domain	HuES64dMS	0.864727
Multi-gene domain	HuES64dEN	0.61914
Multi-gene domain	HuES64dEC	0.835255
Multi-gene domain	HuES64dMS	0.864727
Multi-gene domain	HuES64dEN	0.61914
Multi-gene domain	HuES64dEC	0.835255
Multi-gene domain	HuES64dMS	0.864727
Multi-gene domain	HuES64dEN	0.61914
Multi-gene domain	HuES64dEC	0.835255
Multi-gene domain	HuES64dMS	0.864727
Multi-gene domain	HuES64dEN	0.61914
Multi-gene domain	HuES64dEC	0.835255
Multi-gene domain	HuES64dMS	0.864727
Multi-gene domain	HuES64dEN	0.61914
Multi-gene domain	HuES64dEC	0.835255
Multi-gene domain	HuES64dMS	0.864727
Multi-gene domain	HuES64dEN	0.706477
Multi-gene domain	HuES64dEC	0.516602
Multi-gene domain	HuES64dMS	0.332889
Multi-gene domain	HuES64dEN	0.706477
[truncated: 34,118 more rows]

## Sheet: Fig. 3b
Symbol	# of genes per CTCF loop domain
OR4F5	0
OR4F3	0
OR4F29	0
OR4F16	0
SAMD11	1
NOC2L	0
KLHL17	0
PLEKHN1	0
HES4	0
ISG15	0
AGRN	0
RNF223	0
C1orf159	0
TTLL10	3
TNFRSF18	3
TNFRSF4	3
SDF4	6
B3GALT6	6
FAM132A	6
UBE2J2	0
SCNN1D	0
ACAP3	0
PUSL1	0
CPSF3L	0
GLTPD1	0
TAS1R3	0
DVL1	0
MXRA8	0
AURKAIP1	0
CCNL2	0
MRPL20	4
ANKRD65	4
TMEM88B	4
VWA1	4
ATAD3C	5
ATAD3B	0
ATAD3A	0
TMEM240	0
SSU72	3
C1orf233	3
MIB2	3
MMP23B	0
SLC35E2B	3
CDK11B	3
CDK11A	3
SLC35E2	0
NADK	0
GNB1	1
CALML6	4
TMEM52	4
KIAA1751	2
GABRD	2
PRKCZ	19
C1orf86	19
SKI	1
MORN1	3
RER1	3
PEX10	12
PLCH2	1
PANK4	2
HES5	3
TNFRSF14	6
FAM213B	5
MMEL1	5
TTC34	5
ACTRT2	2
PRDM16	1
ARHGEF16	2
MEGF6	1
TPRG1L	19
WRAP73	19
TP73	0
CCDC27	0
SMIM1	0
LRRC47	0
CEP104	0
DFFB	0
C1orf174	1
AJAP1	1
NPHP4	0
KCNAB2	0
CHD5	0
RPL22	0
RNF207	0
ICMT	0
HES3	0
GPR153	1
ACOT7	1
HES2	3
ESPN	3
TNFRSF25	0
PLEKHG5	0
NOL9	0
TAS1R1	0
ZBTB48	0
KLHL21	0
PHF13	0
THAP3	0
DNAJC11	2
CAMTA1	1
VAMP3	3
PER3	3
UTS2	3
TNFRSF9	0
PARK7	0
ERRFI1	1
SLC45A1	1
RERE	1
ENO1	2
CA6	1
SLC2A7	2
SLC2A5	2
GPR157	1
H6PD	2
SPSB1	1
SLC25A33	1
TMEM201	0
PIK3CD	1
CLSTN1	1
CTNNBIP1	0
LZIC	0
NMNAT1	0
RBP7	0
UBE4B	0
KIF1B	0
PGD	0
APITD1	0
APITD1-CORT	0
CORT	0
DFFA	0
PEX14	0
CASZ1	1
C1orf127	3
TARDBP	3
MASP2	0
SRM	0
EXOSC10	5
ANGPTL7	5
MTOR	3
UBIAD1	2
PTCHD2	1
FBXO2	6
FBXO44	6
FBXO6	3
MAD2L2	3
DRAXIN	3
AGTRAP	6
CLCN6	0
MTHFR	0
NPPA	2
NPPB	2
KIAA2013	5
PLOD1	5
MFN2	5
MIIP	0
TNFRSF8	2
TNFRSF1B	2
VPS13D	3
DHRS3	1
AADACL4	2
AADACL3	0
C1orf158	0
PRAMEF12	0
PRAMEF1	0
PRAMEF11	0
LOC649330	0
HNRNPCL1	0
PRAMEF2	0
PRAMEF4	0
PRAMEF10	0
PRAMEF8	0
PRAMEF7	0
PRAMEF6	0
PRAMEF22	0
PRAMEF5	0
HNRNPCP5	0
PRAMEF3	0
PRAMEF15	0
PRAMEF9	0
PRAMEF13	0
PRAMEF19	0
PRAMEF18	0
PRAMEF16	0
PRAMEF20	0
PRAMEF21	0
PRAMEF17	0
LRRC38	0
PDPN	0
PRDM2	0
KAZN	1
TMEM51	3
C1orf195	3
FHAD1	3
EFHD2	1
CTRC	0
CELA2A	0
CELA2B	0
CASP9	0
DNAJC16	0
AGMAT	0
DDI2	0
RSC1A1	0
PLEKHM2	0
SLC25A34	0
TMEM82	0
FBLIM1	0
UQCRHL	2
SPEN	1
ZBTB17	2
C1orf64	4
HSPB7	3
CLCNKA	3
CLCNKB	3
FAM131C	2
EPHA2	1
ARHGEF19	1
RSG1	0
FBXO42	1
SZRD1	0
SPATA21	0
NECAP2	0
NBPF1	2
MST1L	1
CROCC	0
MFAP2	1
ATP13A2	2
SDHB	0
PADI2	2
PADI1	1
PADI3	2
PADI4	3
PADI6	5
RCC2	1
ARHGEF10L	1
ACTL8	1
IGSF21	1
KLHDC7A	1
PAX7	1
TAS1R2	2
ALDH4A1	2
IFFO2	1
UBR4	1
EMC1	9
MRTO4	9
AKR7A3	7
AKR7A2	7
PQLC2	7
CAPZB	1
MINOS1-NBL1	3
MINOS1	3
NBL1	4
HTR6	5
TMCO4	0
RNF186	0
OTUD3	0
PLA2G2E	3
PLA2G2A	2
PLA2G5	2
PLA2G2D	2
PLA2G2F	2
PLA2G2C	7
UBXN10	7
VWA5B1	1
CAMK2N1	2
MUL1	0
FAM43B	3
CDA	2
PINK1	2
DDOST	3
KIF17	4
SH2D5	3
HP1BP3	3
EIF4G3	3
ECE1	1
NBPF3	1
ALPL	1
RAP1GAP	2
USP48	3
LDLRAD2	3
HSPG2	1
CELA3B	5
CELA3A	5
CDC42	0
WNT4	1
ZBTB40	3
EPHA8	1
C1QA	2
C1QC	5
C1QB	5
EPHB2	1
C1orf234	2
KDM1A	2
LUZP1	1
HTR1D	2
HNRNPR	0
ZNF436	0
TCEA3	0
ASAP3	3
E2F2	2
ID3	1
RPL11	0
TCEB3	0
PITHD1	0
LYPLA2	0
GALE	0
HMGCL	2
FUCA1	2
CNR2	3
PNRC2	0
SRSF10	0
MYOM3	1
IL22RA1	4
IFNLR1	2
GRHL3	1
STPG1	0
NIPAL3	2
RCAN3	2
NCMAP	1
SRRM1	0
CLIC4	1
RUNX3	1
SYF2	0
C1orf63	0
RHD	0
TMEM50A	1
RHCE	2
TMEM57	2
LDLRAP1	3
MAN1C1	1
SEPN1	3
MTFR1L	0
AUNIP	4
PAQR7	4
STMN1	2
PAFAH2	2
EXTL1	4
SLC30A2	4
TRIM63	4
PDIK1L	2
FAM110D	2
ZNF593	0
CNKSR1	0
CATSPER4	0
CEP85	0
SH3BGRL3	4
UBXN11	2
CD52	2
AIM1L	2
ZNF683	2
LIN28A	0
DHDDS	0
HMGN2	0
RPS6KA1	0
ARID1A	2
PIGV	2
ZDHHC18	3
SFN	4
GPN2	0
GPATCH3	0
NR0B2	0
NUDC	0
C1orf172	0
TRNP1	2
FAM46B	1
SLC9A1	1
WDTC1	2
TMEM222	2
SYTL1	2
MAP3K6	5
FCN3	5
CD164L2	5
GPR3	5
WASF2	1
AHDC1	1
FGR	1
IFI6	0
FAM76A	0
STX12	0
PPP1R8	0
THEMIS2	4
RPA2	4
SMPDL3B	4
XKR8	3
EYA3	3
PTAFR	1
DNAJC8	0
ATPIF1	0
SESN2	2
MED18	2
PHACTR4	0
RCC1	0
TRNAU1AP	2
RAB42	2
TAF12	0
GMEB1	0
YTHDF2	0
OPRD1	1
EPB41	3
TMEM200B	2
SRSF4	2
MECR	2
PTPRU	1
MATN1	1
LAPTM5	2
SDC3	1
PUM1	0
NKAIN1	0
SNRNP40	0
ZCCHC17	0
FABP3	0
SERINC2	0
TINAGL1	0
HCRTR1	0
PEF1	0
COL16A1	1
BAI2	1
SPOCD1	0
PTP4A2	1
KHDRBS1	0
TMEM39B	0
KPNA6	0
TXLNA	0
CCDC28B	0
IQCC	7
DCDC2B	7
TMEM234	6
EIF3I	6
FAM167B	6
LCK	6
HDAC1	6
MARCKSL1	6
FAM229A	0
TSSK3	0
BSDC1	0
ZBTB8B	2
ZBTB8A	2
ZBTB8OS	5
RBBP4	5
SYNC	5
KIAA1522	1
S100PBP	0
YARS	0
FNDC5	0
HPCA	4
TMEM54	4
RNF19B	1
AK2	2
ADC	3
TRIM62	2
ZNF362	2
A3GALT2	1
PHC2	1
ZSCAN20	2
HMGB4	3
CSMD2	3
C1orf94	3
GJB5	5
GJB4	5
GJB3	0
GJA4	1
SMIM12	0
DLGAP3	0
ZMYM6NB	0
ZMYM6	0
ZMYM1	0
SFPQ	2
ZMYM4	1
KIAA0319L	2
NCDN	2
TFAP2E	2
PSMB2	1
C1orf216	4
CLSPN	4
AGO4	0
AGO1	0
AGO3	0
TEKT2	0
ADPRHL2	0
COL8A2	1
TRAPPC3	2
MAP7D1	2
THRAP3	1
SH3D21	4
EVA1B	4
STK40	2
LSM10	2
OSCP1	0
MRPS15	0
CSF3R	0
GRIK3	1
ZC3H12A	2
MEAF6	0
SNIP1	0
DNALI1	0
GNL2	4
RSPO1	1
C1orf109	4
CDCA8	4
EPHA10	0
MANEAL	0
C1orf122	0
YRDC	0
MTF1	0
INPP5B	5
SF3A3	5
FHL3	3
UTP11L	3
POU3F1	1
RRAGC	0
MYCBP	0
GJA9	0
RHBDL2	0
AKIRIN1	0
NDUFS5	0
MACF1	0
KIAA0754	1
BMP8A	2
PABPC4	0
HEYL	1
NT5C1A	0
HPCAL4	0
PPIE	0
OXCT2	0
BMP8B	0
TRIT1	2
MYCL1	2
MFSD2A	1
CAP1	0
PPT1	4
RLF	3
TMCO2	3
ZMPSTE24	3
COL9A2	4
SMAP2	5
ZFP69B	0
ZFP69	0
EXO5	0
ZNF684	0
RIMS3	2
NFYC	2
KCNQ4	1
CITED4	1
CTPS1	0
SLFNL1	0
SCMH1	0
EDN2	0
HIVEP3	1
GUCA2B	0
GUCA2A	0
FOXJ3	7
RIMKLA	5
ZMYND12	5
PPCS	5
CCDC30	5
PPIH	2
YBX1	2
CLDN19	0
LEPRE1	0
C1orf50	0
LOC100129924	4
CCDC23	4
ERMAP	4
ZNF691	4
SLC2A1	1
FAM183A	0
EBNA1BP2	0
WDR65	0
TMEM125	3
C1orf210	2
TIE1	2
MPL	4
CDC20	8
ELOVL1	8
MED8	8
SZT2	8
HYI	0
PTPRF	4
KDM4A	4
ST3GAL3	2
ARTN	1
IPO13	4
DPH2	4
ATP6V0B	4
B4GALT2	0
CCDC24	0
SLC6A9	1
KLF17	2
DMAP1	2
ERI3	2
RNF220	1
TMEM53	4
C1orf228	4
KIF2C	0
RPS8	0
BEST4	13
PLK3	13
TCTEX1D4	13
BTBD19	13
PTCH2	4
EIF2B3	4
HECTD3	4
UROD	4
ZSWIM5	1
HPDL	2
TOE1	3
MUTYH	3
TESK2	1
MMACHC	0
PRDX1	0
AKR1A1	0
NASP	0
CCDC17	0
GPBP1L1	0
TMEM69	0
IPP	0
MAST2	0
PIK3R3	2
TSPAN1	2
LURAP1	4
POMGNT1	4
RAD54L	0
LRRC41	0
UQCRH	0
NSUN4	0
FAAH	0
DMBX1	1
KNCN	2
MKNK1	4
MOB3C	4
ATPAF1	0
TEX38	0
EFCAB14	0
CYP4B1	1
CYP4A11	1
CYP4X1	3
CYP4Z1	3
CYP4A22	4
PDZK1IP1	0
TAL1	0
STIL	0
CMPK1	0
FOXE3	0
FOXD2	0
TRABD2B	1
SLC5A9	1
SPATA6	1
BEND5	1
AGBL4	2
ELAVL4	2
DMRTA2	1
FAF1	1
CDKN2C	3
C1orf185	3
RNF11	0
TTC39A	0
EPS15	0
OSBPL9	0
NRD1	0
RAB3B	1
KTI12	0
TXNDC12	0
BTF3L4	0
ZFYVE9	1
CC2D1B	0
ORC1	0
PRPF38A	0
ZCCHC11	3
GPX7	3
FAM159A	3
SELRC1	0
ZYG11B	0
ZYG11A	0
ECHDC2	4
SCP2	4
PODN	4
SLC1A7	4
CPT2	0
C1orf123	0
MAGOH	0
LRP8	1
DMRTB1	0
GLIS1	0
NDC1	0
YIPF1	4
DIO1	4
HSPB11	4
LRRC42	4
LDLRAD1	0
TMEM59	0
TCEANC2	0
CDCP2	4
CYB5RL	3
MRPL37	3
SSBP3	1
ACOT11	7
FAM151A	7
MROH7	7
TTC4	3
PARS2	3
TTC22	3
C1orf177	11
DHCR24	0
TMEM61	1
BSND	2
PCSK9	0
USP24	0
PPAP2B	1
PRKAA2	2
C1orf168	3
C8A	2
C8B	2
DAB1	1
OMA1	2
TACSTD2	5
MYSM1	3
JUN	1
FGGY	1
HOOK1	0
CYP2J2	1
C1orf87	1
NFIA	1
TM2D1	0
INADL	0
L1TD1	2
KANK4	2
USP1	0
ANGPTL3	1
DOCK7	2
ATG4C	0
FOXD3	2
ALG6	2
ITGB3BP	0
EFCAB7	0
PGM1	3
ROR1	1
UBE2U	2
CACHD1	1
RAVER2	2
JAK1	0
AK4	0
DNAJC6	3
LEPR	2
LEPROT	2
PDE4B	1
SGIP1	0
TCTEX1D1	0
INSL5	0
WDR78	0
MIER1	0
SLC35D1	1
C1orf141	2
IL23R	0
IL12RB2	2
SERBP1	1
GADD45A	1
GNG12	0
DIRAS3	1
WLS	1
RPE65	2
DEPDC1	1
LRRC7	0
LRRC40	5
SRSF11	5
ANKRD13C	5
HHLA3	5
CTH	5
PTGER3	1
ZRANB2	0
NEGR1	0
LRRIQ3	5
FPGT	5
FPGT-TNNI3K	5
TNNI3K	5
C1orf173	5
TYW3	0
CRYZ	0
LHX8	1
SLC44A5	1
ACADM	0
RABGGTB	0
MSH4	0
ASB17	0
ST6GALNAC3	2
ST6GALNAC5	1
PIGK	2
AK5	2
ZZZ3	0
USP33	0
FAM73A	0
NEXN	0
FUBP1	0
DNAJB4	0
GIPC2	0
PTGFR	1
IFI44L	0
IFI44	0
ELTD1	0
LPHN2	1
TTLL7	4
PRKACB	4
SAMD13	2
DNASE2B	2
RPF1	4
GNG5	3
CTBS	3
SSX2IP	3
LPAR3	9
MCOLN2	4
MCOLN3	4
WDR63	4
SYDE2	1
C1orf52	2
BCL10	0
DDAH1	2
CYR61	2
ZNHIT6	0
COL24A1	0
ODF2L	0
CLCA2	0
CLCA1	0
CLCA4	0
SH3GLB1	0
2021-09-15	2
HS2ST1	2
LMO4	1
PKN2	0
GTF2B	0
CCBL2	9
RBMXL1	9
GBP3	6
GBP1	6
GBP2	4
GBP7	4
GBP4	4
GBP5	4
GBP6	6
LRRC8B	3
LRRC8C	3
LRRC8D	1
ZNF326	0
BARHL2	0
ZNF644	1
HFM1	3
CDC7	3
TGFBR3	1
BRDT	2
EPHX4	4
BTBD8	3
KIAA1107	3
C1orf146	3
RPAP2	0
GLMN	0
GFI1	0
EVI5	0
RPL5	0
FAM69A	1
MTF2	0
TMED5	0
CCDC18	0
DR1	0
FNBP1L	1
BCAR3	1
DNTTIP2	0
GCLM	0
ABCA4	2
ARHGAP29	2
ABCD3	0
F3	1
SLC44A3	2
CNN3	1
ALG14	0
TMEM56	0
TMEM56-RWDD3	0
RWDD3	0
PTBP2	1
DPYD	1
SNX7	0
LPPR5	1
LPPR4	2
PALMD	2
FRRS1	0
AGL	2
SLC35A3	2
HIAT1	9
SASS6	9
TRMT13	9
LRRC39	9
DBT	9
RTCA	9
CDC14A	9
GPR88	0
VCAM1	1
EXTL2	0
SLC30A7	0
DPH5	2
S1PR1	1
OLFM3	1
COL11A1	0
RNPC3	0
AMY2B	0
AMY2A	0
AMY1A	0
AMY1C	0
AMY1B	0
PRMT6	1
NTNG1	0
VAV3	1
SLC25A24	0
NBPF4	0
NBPF6	0
FAM102B	0
HENMT1	0
PRPF38B	0
FNDC7	0
STXBP3	0
AKNAD1	0
GPSM2	0
CLCC1	0
WDR47	0
TAF13	0
TMEM167B	0
C1orf194	0
KIAA1324	0
SARS	2
CELSR2	2
PSRC1	2
MYBPHL	2
SORT1	3
PSMA5	0
SYPL2	0
ATXN7L2	0
CYB561D1	2
AMIGO1	2
GPR61	0
GNAI3	3
GNAT2	3
AMPD2	3
GSTM4	4
GSTM2	4
GSTM1	4
GSTM5	4
GSTM3	6
EPS8L3	6
CSF1	1
AHCYL1	2
STRIP1	0
ALX3	2
UBL4B	2
SLC6A17	6
KCNC4	1
RBM15	2
SLC16A4	4
LAMTOR5	4
PROK1	1
KCNA10	3
KCNA2	2
KCNA3	2
CD53	0
LRIF1	0
CEPT1	0
DRAM2	0
DENND2D	3
CHI3L2	2
CHIA	2
PIFO	3
OVGP1	4
ATP5F1	0
WDR77	0
C1orf162	0
ADORA3	2
RAP1A	2
FAM212B	3
DDX20	4
KCND3	2
LOC643355	2
CTTNBP2NL	1
WNT2B	2
ST7L	5
CAPZA1	5
MOV10	5
RHOC	0
PPM1J	4
FAM19A3	1
SLC16A1	1
LRIG2	2
MAGI3	1
PHTF1	0
RSBN1	0
PTPN22	0
BCL2L15	0
AP4B1	0
DCLRE1B	2
HIPK1	2
OLFML3	1
SYT6	1
TRIM33	0
BCAS2	0
DENND2C	0
AMPD1	0
NRAS	0
CSDE1	0
SIKE1	0
SYCP1	0
TSHB	2
TSPAN2	2
NGF	1
VANGL1	1
CASQ2	3
NHLH2	2
SLC22A15	2
MAB21L3	0
ATP1A1	1
CD58	0
IGSF3	5
C1orf137	4
CD2	1
PTGFRN	2
CD101	1
TTF2	0
TRIM45	2
VTCN1	2
MAN1A2	0
FAM46C	1
GDAP2	0
WDR3	0
SPAG17	1
TBX15	1
WARS2	3
HAO2	1
HSD3B2	0
HSD3B1	0
ZNF697	1
PHGDH	2
HMGCS2	0
REG4	0
NBPF7	0
ADAM30	2
NOTCH2	2
FAM72B	0
FCGR1B	0
PPIAL4G	0
FAM72D	0
LOC100288142	0
NBPF9	0
PDE4DIP	0
SEC22B	0
NOTCH2NL	0
NBPF10	0
HFE2	0
TXNIP	1
POLR3GL	5
ANKRD34A	5
LIX1L	2
RBM8A	2
PEX11B	4
ITGA10	4
ANKRD35	4
PIAS3	4
NUDT17	4
POLR3C	0
RNF115	0
CD160	0
PDZK1	0
GPR89A	0
NBPF12	0
PRKAB2	0
FMO5	2
CHD1L	2
BCL9	1
ACP6	0
GJA5	1
GJA8	0
GPR89B	0
GPR89C	0
NBPF24	0
NBPF11	0
PPIAL4D	0
PPIAL4F	0
NBPF14	0
NBPF8	0
NBPF15	0
NBPF16	0
PPIAL4E	0
PPIAL4A	0
PPIAL4B	0
PPIAL4C	0
FCGR1A	0
HIST2H2BF	0
HIST2H3D	0
HIST2H4A	0
HIST2H4B	0
HIST2H3A	0
HIST2H3C	0
HIST2H2AA3	0
HIST2H2AA4	0
HIST2H2BE	0
HIST2H2AC	0
HIST2H2AB	0
BOLA1	7
SV2A	7
SF3B4	5
MTMR11	5
OTUD7B	1
VPS45	3
PLEKHO1	1
ANP32E	0
CA14	9
APH1A	9
C1orf54	9
C1orf51	9
MRPS21	9
PRPF3	9
RPRD2	9
TARS2	9
ECM1	9
ADAMTSL4	7
MCL1	1
ENSA	7
GOLPH3L	7
HORMAD1	7
CTSS	7
CTSK	7
ARNT	8
SETDB1	9
CERS2	9
ANXA9	9
FAM63A	0
PRUNE	0
BNIPL	0
C1orf56	0
CDC42SE1	9
MLLT11	9
GABPB2	9
SEMA6C	1
TNFAIP8L2-SCNM1	6
TNFAIP8L2	6
LYSMD1	6
SCNM1	6
TMOD4	6
VPS72	0
PIP5K1A	0
PSMD4	0
ZNF687	0
PI4KB	1
RFX5	0
SELENBP1	0
PSMB4	0
POGZ	0
CGN	0
TUFT1	9
SNX27	3
CELF3	3
RIIAD1	3
OAZ3	5
MRPL9	4
TDRKH	2
LINGO4	2
RORC	4
C2CD4D	0
THEM5	0
THEM4	2
S100A10	1
S100A11	0
TCHHL1	3
TCHH	3
RPTN	3
HRNR	4
FLG	4
FLG2	4
CRNN	4
LCE5A	42
CRCT1	42
LCE3E	42
LCE3D	42
LCE3C	42
LCE3B	42
LCE3A	42
LCE2D	42
LCE2C	42
LCE2B	42
LCE2A	42
LCE4A	42
C1orf68	42
KPRP	42
LCE1F	42
LCE1E	42
LCE1D	42
LCE1C	42
LCE1B	42
LCE1A	42
LCE6A	42
SMCP	12
IVL	12
SPRR4	10
SPRR1A	10
SPRR3	10
SPRR1B	10
SPRR2D	10
SPRR2A	10
SPRR2B	10
SPRR2E	10
SPRR2F	10
SPRR2G	10
LELP1	12
PRR9	12
LOR	0
PGLYRP3	0
PGLYRP4	0
S100A9	3
S100A12	3
S100A8	3
S100A7A	3
S100A7L2	2
S100A7	2
S100A6	5
S100A5	5
S100A4	5
S100A3	2
S100A2	2
S100A16	3
S100A14	3
S100A13	3
S100A1	5
CHTOP	5
SNAPIN	4
ILF2	4
NPR1	2
INTS3	2
SLC27A3	6
GATAD2B	1
DENND4B	2
CRTC2	5
SLC39A1	5
CREB3L4	5
JTB	7
RAB13	7
RPS27	0
NUP210L	0
TPM3	0
C1orf189	4
UBAP2L	4
C1orf43	4
HAX1	4
AQP10	0
ATP8B2	0
IL6R	0
SHE	2
TDRD10	2
UBE2Q1	6
CHRNB2	2
ADAR	2
KCNN3	1
PMVK	2
PBXIP1	6
PYGO2	6
SHC1	9
CKS1B	3
FLAD1	3
LENEP	3
ZBTB7B	4
DCST2	4
DCST1	4
ADAM15	4
EFNA4	0
EFNA3	0
EFNA1	2
SLC50A1	2
DPM3	3
KRTCAP2	3
TRIM46	3
MUC1	0
THBS3	0
MTX1	0
GBA	10
FAM189B	8
SCAMP3	8
CLK2	8
HCN3	2
PKLR	2
FDPS	5
RUSC1	2
RUSC1-AS1	2
ASH1L	3
MSTO1	0
YY1AP1	0
DAP3	0
GON4L	0
SYT11	0
RIT1	20
KIAA0907	20
RXFP4	2
ARHGEF2	1
SSR2	4
UBQLN4	4
LAMTOR2	4
RAB25	4
MEX3A	7
LMNA	1
SEMA4A	2
SLC25A44	2
PMF1	3
PMF1-BGLAP	3
BGLAP	5
PAQR6	13
SMG5	4
TMEM79	4
C1orf85	4
VHLL	4
TSACC	0
CCT3	0
RHBG	0
C1orf61	1
MEF2D	1
IQGAP3	3
TTC24	3
APOA1BP	5
GPATCH4	5
HAPLN2	0
BCAN	1
NES	2
CRABP2	1
ISG20L2	4
RRNAD1	4
MRPL24	4
HDGF	6
PRCC	6
SH2D2A	1
INSRR	2
NTRK1	2
PEAR1	2
LRRC71	2
ARHGEF11	0
ETV3L	1
ETV3	2
FCRL5	0
FCRL4	0
FCRL3	0
FCRL2	0
FCRL1	0
CD5L	0
KIRREL	1
CD1D	0
CD1A	8
CD1C	8
CD1B	8
CD1E	8
OR10T2	8
OR10K2	8
OR10K1	8
OR10R2	8
OR6Y1	12
OR6P1	12
OR10X1	12
OR10Z1	12
SPTA1	8
OR6K2	8
OR6K3	8
OR6K6	8
OR6N1	8
OR6N2	8
MNDA	3
PYHIN1	3
IFI16	3
AIM2	22
CADM3	1
DARC	2
FCER1A	6
OR10J3	6
OR10J1	4
OR10J5	4
APCS	4
CRP	4
DUSP23	0
FCRL6	4
SLAMF8	4
C1orf204	2
VSIG8	2
CCDC19	0
TAGLN2	0
IGSF9	2
SLAMF9	2
PIGM	0
KCNJ10	2
KCNJ9	2
IGSF8	4
ATP1A2	2
ATP1A4	2
CASQ1	1
PEA15	2
DCAF8	0
PEX19	0
NCSTN	3
COPA	3
NHLH1	3
VANGL2	0
SLAMF6	1
CD84	2
SLAMF1	0
CD48	2
SLAMF7	2
LY9	2
CD244	2
ITLN1	2
ITLN2	3
F11R	9
TSTD1	9
USF1	3
ARHGAP30	3
PVRL4	3
KLHDC9	13
PFDN2	13
NIT1	13
DEDD	0
UFC1	0
USP21	0
PPOX	0
B4GALT3	0
ADAMTS4	10
NDUFS2	10
FCER1G	7
APOA2	7
TOMM40L	3
NR1I3	3
PCP4L1	3
MPZ	3
SDHC	3
C1orf192	3
FCGR2A	9
HSPA6	9
FCGR3A	6
FCGR2C	5
FCGR3B	5
FCGR2B	5
FCRLA	5
FCRLB	5
DUSP12	9
ATF6	0
OLFML2B	0
NOS1AP	1
C1orf111	3
C1orf226	3
SH2D1B	4
UHMK1	0
UAP1	0
DDR2	2
HSD17B7	2
C1orf110	2
RGS4	1
RGS5	0
NUF2	0
PBX1	1
LMX1A	1
RXRG	2
LRRC52	2
MGST3	0
ALDH9A1	3
TMCO1	2
UCK2	2
FAM78B	1
POGK	0
TADA1	0
ILDR2	2
MAEL	2
GPA33	3
DUSP27	3
POU2F1	3
CD247	1
CREG1	0
RCSD1	1
MPZL1	0
ADCY10	0
DCAF6	0
MPC2	0
GPR161	0
TIPRL	0
SFT2D2	0
TBX19	0
XCL2	1
XCL1	0
DPT	2
ATP1B1	2
NME7	0
BLZF1	0
CCDC181	0
SLC19A2	0
F5	2
SELP	2
SELL	2
SELE	0
METTL18	0
C1orf112	0
SCYL3	0
KIFAP3	4
METTL11B	4
GORAB	4
PRRX1	4
MROH9	0
FMO3	0
FMO2	0
FMO1	0
FMO4	0
PRRC2C	0
MYOC	2
VAMP4	2
METTL13	0
DNM3	1
C1orf105	1
PIGC	2
SUCO	2
FASLG	2
TNFSF18	1
TNFSF4	2
PRDX6	7
SLC9C2	7
LOC730159	7
ANKRD45	7
KLHL20	7
CENPL	7
DARS2	7
ZBTB37	0
SERPINC1	0
RC3H1	0
GPR52	1
RABGAP1L	1
CACYBP	0
MRPS14	0
TNN	0
KIAA0040	1
TNR	1
RFWD2	2
PAPPA2	1
ASTN1	2
FAM5B	2
SEC16B	0
RASAL2	1
TEX35	0
RALGPS2	1
ANGPTL1	1
FAM20B	3
TOR3A	4
ABL2	3
SOAT1	3
AXDND1	3
NPHS2	0
TDRD5	0
FAM163A	1
TOR1AIP2	0
TOR1AIP1	0
CEP350	0
QSOX1	0
LHX4	1
ACBD6	0
XPR1	1
KIAA1614	2
STX6	3
MR1	3
IER5	1
CACNA1E	1
ZNF648	2
GLUL	1
TEDDM1	2
RGSL1	2
RNASEL	2
RGS16	2
RGS8	1
NPL	3
DHX9	0
SHCBP1L	0
LAMC1	0
LAMC2	0
NMNAT2	2
SMG7	2
NCF2	3
ARPC5	0
RGL1	0
APOBEC4	0
COLGALT2	0
TSEN15	0
C1orf21	1
EDEM3	0
FAM129A	1
RNF2	3
SWT1	3
TRMT1L	3
IVNS1ABP	1
HMCN1	1
PRG4	2
TPR	0
C1orf27	0
OCLM	0
PDC	0
PTGS2	0
PLA2G4A	0
FAM5C	0
RGS18	0
RGS21	0
RGS1	3
RGS13	3
RGS2	3
UCHL5	0
TROVE2	0
GLRX2	0
CDC73	0
B3GALT2	0
KCNT2	2
CFH	2
CFHR3	0
CFHR1	0
CFHR4	0
CFHR2	0
CFHR5	0
F13B	0
ASPM	0
ZBTB41	0
CRB1	0
DENND1B	1
C1orf53	3
LHX9	3
NEK7	1
ATP6V1G3	0
PTPRC	0
NR5A2	1
ZNF281	1
KIF14	0
DDX59	2
CAMSAP2	2
GPR25	0
C1orf106	0
KIF21B	1
CACNA1S	3
ASCL5	3
TMEM9	0
IGFN1	0
PKP1	1
TNNT2	0
LAD1	0
TNNI1	0
PHLDA3	0
CSRP1	1
NAV1	1
IPO9	2
SHISA4	1
LMOD1	4
TIMM17A	4
RNPEP	4
ELF3	1
GPR37L1	0
ARL8A	0
PTPN7	0
LGR6	1
UBE2T	2
PPP1R12B	1
SYT2	1
KDM5B	0
RABIF	0
KLHL12	0
ADIPOR1	0
CYB5R1	0
TMEM183A	0
TMEM183B	0
PPFIA4	5
MYOG	4
ADORA1	1
MYBPH	2
CHI3L1	2
CHIT1	5
BTG2	1
FMOD	2
PRELP	2
OPTC	2
ATP2B4	1
LAX1	0
ZC3H11A	0
ZBED6	0
SNRPE	2
SOX13	1
ETNK2	3
REN	2
KISS1	2
GOLT1A	2
PLEKHA6	1
PPP1R15B	0
PIK3C2B	1
MDM4	0
LRRN2	1
NFASC	1
CNTN2	1
TMEM81	3
RBBP5	3
DSTYK	5
TMCC2	5
NUAK2	1
KLHDC8A	2
LEMD1	1
CDK18	0
MFSD4	0
ELK4	1
SLC45A3	1
NUCKS1	0
RAB7L1	0
SLC41A1	2
PM20D1	2
SLC26A9	3
FAM72A	3
AVPR1B	3
C1orf186	1
CTSE	0
SRGAP2B	0
SRGAP2C	0
SRGAP2	0
SRGAP2D	0
IKBKE	0
RASSF5	1
EIF2D	2
DYRK3	1
MAPKAPK2	0
IL10	1
IL19	3
IL20	2
IL24	2
FAIM3	0
PIGR	0
FCAMR	0
C1orf116	0
YOD1	0
PFKFB2	0
C4BPB	3
C4BPA	3
CD55	3
CR2	5
CR1	5
CR1L	1
CD46	0
CD34	1
PLXNA2	1
MIR205HG	1
CAMK1G	3
LAMB3	2
G0S2	2
HSD11B1	3
TRAF3IP3	0
C1orf74	0
IRF6	0
DIEXF	2
SYT14	1
SERTAD4	2
HHAT	3
KCNH1	1
RCOR3	0
TRAF5	1
RD3	2
SLC30A1	1
NEK2	0
LPGAT1	1
DTL	3
INTS7	3
PPP2R5A	1
TMEM206	6
NENF	6
ATF3	1
FAM71A	2
BATF3	3
NSL1	5
TATDN3	5
C1orf227	5
FLVCR1	5
VASH2	1
ANGEL2	0
RPS6KC1	0
PROX1	1
SMYD2	1
PTPN14	1
CENPF	0
KCNK2	1
KCTD3	0
USH2A	1
ESRRG	1
GPATCH2	0
SPATA17	0
RRP15	2
TGFB2	1
LYPLAL1	1
SLC30A10	0
EPRS	0
BPNT1	0
IARS2	0
RAB3GAP2	2
MARK1	2
C1orf115	2
2021-03-02	2
2021-03-01	4
HLX	1
DUSP10	1
HHIPL2	3
TAF1A	3
MIA3	3
AIDA	0
BROX	0
FAM177B	0
DISP1	1
TLR5	3
SUSD4	3
C1orf65	3
CAPN8	1
CAPN2	1
TP53BP2	1
FBXO28	0
DEGS1	0
NVL	0
CNIH4	0
WDR26	0
CNIH3	1
DNAH14	0
LBR	0
ENAH	1
SRP9	2
EPHX1	3
TMEM63A	4
LEFTY1	4
PYCR2	4
LEFTY2	4
SDE2	0
H3F3A	0
ACBD3	0
MIXL1	0
LIN9	0
PARP1	0
C1orf95	1
ITPKB	1
PSEN2	0
ADCK3	2
CDC42BPA	1
ZNF678	1
SNAP47	3
JMJD4	3
PRSS38	1
WNT9A	2
WNT3A	1
ARF1	4
C1orf35	4
MRPL55	4
GUK1	0
GJC2	0
IBA57	0
OBSCN	0
TRIM11	6
TRIM17	2
HIST3H3	2
HIST3H2A	6
HIST3H2BB	6
RNF187	6
RHOU	0
RAB4A	3
SPHAR	3
CCSAP	3
ACTA1	3
NUP133	5
ABCB10	0
TAF5L	0
URB2	0
GALNT2	1
PGBD5	1
COG2	0
AGT	0
CAPN9	0
C1orf198	6
TTC13	6
ARV1	6
FAM89A	6
TRIM67	6
LOC149373	6
GNPAT	0
C1orf131	0
EXOC8	4
SPRTN	4
EGLN1	2
TSNAX	2
DISC1	0
SIPA1L2	1
MAP10	2
NTPCR	2
PCNXL2	0
KIAA1804	3
KCNK1	1
SLC35F3	2
COA6	3
TARBP1	3
IRF2BP2	1
TOMM20	5
RBM34	5
ARID4B	3
GGPS1	3
TBCE	3
B3GALNT2	0
GNG4	1
LYST	0
NID1	0
GPR137B	3
ERO1LB	2
EDARADD	2
LGALS8	4
HEATR1	0
ACTN2	1
MTR	3
MT1HL1	2
RYR2	1
ZP4	1
CHRM3	1
FMN2	1
GREM2	1
RGS7	1
FH	0
KMO	0
CHML	3
OPN3	3
WDR64	3
EXO1	0
MAP1LC3C	2
PLD5	1
CEP170	2
SDCCAG8	2
AKT3	1
ZBTB18	1
C1orf100	0
ADSS	0
C1orf101	0
DESI2	1
COX20	0
HNRNPU	2
EFCAB2	2
KIF26B	1
SMYD3	2
TFB2M	0
CNST	0
SCCPDH	0
AHCTF1	0
ZNF695	0
ZNF670	0
ZNF669	0
C1orf229	0
ZNF124	0
VN1R5	0
ZNF496	0
NLRP3	0
OR2B11	0
OR2W5	0
OR2C3	0
GCSAML	0
OR2G2	41
OR2G3	41
OR13G1	41
OR6F1	36
OR1C1	36
OR14A16	36
OR11L1	36
TRIM58	36
OR2W3	36
OR2T8	36
OR2L13	36
OR2L8	36
OR2AK2	36
OR2L5	36
OR2L2	36
OR2L3	36
OR2M5	36
OR2M2	36
OR2M3	36
OR2M4	36
OR2T33	36
OR2T12	36
OR2M7	36
OR14C36	36
OR2T4	36
OR2T6	36
OR2T1	13
OR2T2	13
OR2T3	13
OR2T5	13
OR2G6	13
OR2T29	13
OR2T34	13
OR2T10	13
OR2T11	5
OR2T35	5
OR2T27	5
OR14I1	5
LYPD8	5
SH3BP5L	41
ZNF672	41
ZNF692	2
PGBD2	2
TUBB8	0
ZMYND11	0
DIP2C	1
LARP4B	0
GTPBP4	0
IDI2	0
IDI1	0
WDR37	0
[truncated: 17,166 more rows]

## Sheet: Fig. 4a
id	Domain	TIG	HUES64	dEN	dEC	dME
STAT3	1	1	1.41689	-0.811861	-0.576614	-0.0284198
T	1	1	1.37021	0.11845	-0.729484	-0.759176
NR5A2	1	1	1.43485	-0.690108	-0.67866	-0.0660861
POU5F1	1	1	1.43932	-0.158574	-0.436612	-0.844138
FOXA1	1	1	-0.171335	1.37846	-0.190096	-1.01703
SOX17	1	1	-0.00485884	1.16417	-1.27704	0.117734
FOXA2	1	1	0.430497	1.21119	-0.829021	-0.812664
SMAD2	1	1	-0.386508	1.42453	-0.143132	-0.894892
GATA6	1	1	-0.323164	0.984975	-1.25459	0.59278
KLF5	1	1	-0.227181	0.882497	-1.31631	0.660995
TCF4	1	1	-1.02068	-0.470559	1.30459	0.186656
SMAD1	1	1	-0.0910728	-0.881257	1.41954	-0.447211
SOX2	1	1	0.505493	0.4045	0.585872	-1.49586
SALL4	1	1	0.442526	-0.629457	1.18674	-0.999806
OTX2	1	1	0.111512	0.280896	0.993685	-1.38609
SP1	1	1	-0.237345	-0.538304	1.47251	-0.696859
PAX6	1	1	-0.609048	0.077008	1.37993	-0.847891
MYC	1	1	0.622004	-1.03592	-0.645772	1.05969
GATA4	1	1	-0.504766	0.660477	-1.1495	0.993793
PRDM1	1	1	-0.367784	0.727793	-1.24543	0.885418
LEF1	1	1	-1.18443	-0.202187	0.147928	1.23869
HEY1	1	1	-0.844177	0.587406	-0.84869	1.10546
HAND1	1	1	-0.397209	-0.275765	-0.790396	1.46337
HAND2	1	1	-0.480894	-0.493153	-0.525685	1.49973
SMAD3	1	1	-1.41012	0.680324	-0.0108755	0.740673
TRIM28	1	0	1.43562	-0.530547	-0.100447	-0.804627
NANOG	1	0	1.44244	-0.092819	-0.674812	-0.674812
THAP11	1	0	1.24279	-0.438354	0.283259	-1.0877
EOMES	1	0	0.537098	1.13701	-0.930363	-0.743746
HNF4A	1	0	-0.292857	1.48448	-0.612766	-0.578856
HNF1B	1	0	-0.22468	1.47099	-0.555902	-0.690412
SNAI2	1	0	-0.798915	-0.594048	-0.0241677	1.41713
CDX2	1	0	0.707838	-0.867665	-0.851041	1.01087
REXO1	0	0	1.48128	-0.287807	-0.670242	-0.523227
SRF	0	0	0.872876	0.259472	0.308371	-1.44072
SMAD4	0	0	-0.676632	0.774783	0.935064	-1.03322
TAL1	0	0	-0.45563	-0.518586	-0.525049	1.49926

## Sheet: Fig. 4g 
Fig. 4g (left) %SOX17-AF488+ /CXCR4-PE+		WT		SOX17Δ5'CTCF#5		SOX17Δ5'CTCF#6		SOX17Δ5'CTCF#8.2			Fig. 4g (right) %NANOG-AF488+ /EpCAM-PE+		WT		SOX17Δ5'CTCF#5		SOX17Δ5'CTCF#6		SOX17Δ5'CTCF#8.2
	Day 0	0.021	0.021	0.1	0.13	0.021	0.021	0.11	0.11			Day 0	91.2	90	92.4	91.3	81.6	77.1	95.9	95.6
	Day 1	0.011	0.022	0.24	0.19	0.02	0.021	0.11	0			Day 1	82.7	82.1	91.3	89.3	74.6	74.7	84.6	81.5
	Day 2	0.075	0.098	0.69	0.47	0.071	0.049	0.21	0.18			Day 2	85.6	84.2	95.3	95	84.9	82.6	81.6	74.4
	Day 3	37.6	37.4	7.3	9.54	0.097	0.13	1.43	1.42			Day 3	58	53.5	81.6	81	80.9	84	90.5	88.7
	Day 4	57.3	55.3	26.5	23.3	4.51	1.74	3.14	3.2			Day 4	40.2	35.8	70.4	72.1	84.7	86.7	89.2	89
	Day 5	69.6	73	28.1	27.8	13.9	10.4	5.17	4.2			Day 5	18.6	15.2	66.6	66.8	88.6	89.9	80.2	76.1

## Sheet: Fig. 5d
		WT - untreated			WT - 50 µM DKKi			SOX17Δ5'CTCF#8.2 - untreated			SOX17Δ5'CTCF#8.2 - 50 µM DKKi
Fig. 5d (up) Day 5 - %CXCR4-PE+	88.6	87.4	85.3	99.8	99.7	99.8	20.7	16.5	14.1	33.5	34.8	40.8
	WT - untreated			WT - 150 ng/ml rec. DKK1			SOX17Δ5'CTCF#8.2 - untreated			SOX17Δ5'CTCF#8.2 - 150 ng/ml DKK1
Fig. 5d (down) Day 5 - %CXCR4-PE+	89.4	87.9	n.a.	8.59	9.3	n.a.	9.54	11.1	n.a.	3.45	3.51	n.a.

## Sheet: Fig. 5e
Fig. 5e ng DKK4 per ml media		WT		SOX17Δ5'CTCF#8.2
	Day 0	0	48.8308	40.0111	27.523
	Day 1	47.8156	0	30.0373	26.0814
	Day 2	366611	154463	1609.72	985.441
	Day 3	336816	320765	2430.67	3398.94
	Day 4	56444.7	35258.7	8282.56	12919.5
	Day 5	15041.9	14282.7	20692.7	15787.4

## Sheet: Fig. 5f
Fig. 5f relative gene-expression (18s)	NANOG	WT		SOX17Δ5'CTCF#8.2			T	WT		SOX17Δ5'CTCF#8.2
	Day 0	0.000601944	0.000680842	0.000573	0.000709		Day 0	8.26e-09	3.19e-08	1.05e-08	1.21e-08
	Day 1	0.000783789	0.000784341	0.000795	0.000531		Day 1	1.36e-06	9.88e-07	3.85e-07	1.95e-07
	Day 2	0.000245879	0.000317278	0.000593	0.000396		Day 2	9.94e-06	2.55e-05	1.5e-06	6.55e-07
	Day 3	0.000315305	0.000286689	0.000457	0.000495		Day 3	3.97e-07	3.45e-07	2.52e-06	2.06e-06
	Day 4	0.000198185	0.00017264	0.00061	0.000553		Day 4	1.4e-07	5.94e-08	1.5e-06	1.1e-06
	Day 5	0.000126448	0.000125819	0.000336	0.000507		Day 5	6.27e-08	3.3e-08	5.26e-07	7.42e-07
	SOX17	WT		SOX17Δ5'CTCF#8.2			FOXA2	WT		SOX17Δ5'CTCF#8.2
	Day 0	1.53903e-07	3.01144e-07	5.16e-08	5.78e-08		Day 0	1.43164e-07	1.69559e-07	2.75e-07	3.15e-07
	Day 1	1.05849e-07	1.41769e-07	8.62e-08	6.73e-08		Day 1	7.18555e-08	7.06053e-08	6.16e-08	8.86e-08
	Day 2	0.00237053	0.00169271	1.45e-05	1.49e-05		Day 2	2.25923e-05	2.464e-05	4.19e-06	1.98e-06
	Day 3	0.00732202	0.00614071	7.82e-05	6.5e-05		Day 3	4.25927e-05	5.13691e-05	8.63e-06	8.5e-06
	Day 4	0.00537297	0.00524793	0.000124	0.000193		Day 4	4.90757e-05	4.8225e-05	2.89e-05	2.73e-05
	Day 5	0.00544486	0.00592723	0.000336	0.000382		Day 5	0.000116079	0.000145955	2.62e-05	6.46e-05
	GATA4	WT		SOX17Δ5'CTCF#8.2			DKK1	WT		SOX17Δ5'CTCF#8.2
	Day 0	0	0	0	0		Day 0	5.15e-08	7.44e-08	4.86e-08	5.89e-08
	Day 1	0	0	0	0		Day 1	4.77e-08	4.29e-08	1.81e-08	2.46e-08
	Day 2	2.06659e-07	6.45453e-07	0	8.3e-09		Day 2	3.37e-06	4.15e-06	1.66e-07	1.39e-07
	Day 3	5.52534e-06	6.80967e-06	2.78e-09	1.62e-07		Day 3	2.64e-05	2.34e-05	1.97e-06	1.6e-06
	Day 4	1.32405e-05	2.60561e-05	7.89e-08	1.49e-07		Day 4	1.59e-05	4.35e-06	1.48e-06	1.64e-06
	Day 5	3.09055e-05	3.04408e-05	2.14e-07	5.93e-08		Day 5	1.16e-06	8.08e-07	6.02e-07	5.02e-07
	DKK2	WT		SOX17Δ5'CTCF#8.2			DKK4	WT		SOX17Δ5'CTCF#8.2
	Day 0	1.88e-07	4.2e-07	3.83e-08	4.82e-08		Day 0	1.1e-08	3.08e-08	8.41e-10	1.13e-09
	Day 1	1.39e-08	1.1e-08	1.22e-08	3.39e-09		Day 1	1.74e-08	2.43e-08	1.88e-09	2.08e-09
	Day 2	1.18e-08	2.82e-08	2.22e-08	2.73e-08		Day 2	0.000417	0.000767	4.07e-06	1.76e-06
	Day 3	3.64e-08	2.42e-08	1.31e-08	1.44e-08		Day 3	3.32e-05	1.81e-05	7.31e-06	6.08e-06
	Day 4	3.39e-08	1.04e-08	1.6e-08	2.66e-08		Day 4	5.59e-07	1.89e-07	1.65e-05	1.21e-05
	Day 5	3.96e-08	2.9e-08	6.24e-08	4.2e-08		Day 5	3.93e-08	3.84e-08	2.27e-06	3.04e-06

## Sheet: Fig. 7b
id	PITX2	SIX2
E037	0	0
E047	0	0
E038	0	0
E062	0	0
E050	0	0.00816645
E082	0	0.00579555
E070	0.00224966	0.0168598
E053	0	0
E054	0	0.0181769
E071	0.00412437	0.0587458
E079	4.16036	0.186775
E106	0.0603657	0.00684928
E094	0	2.98418
E109	1.67112	0.0318755
E084	1.9812	0.00447838
E085	2.82744	0.0102739
E118	0	0
E119	0.0052492	0.00684928
E114	0.0888614	0.0231822
E120	7.34625	20.8666
E122	0.00562414	0.128292
E127	0.00112483	0.000526868
E116	0	0
E117	0.62278	5.54581
E123	0.00449931	0
E128	0.0337448	0.00474181
E027	0.0532418	0.100895
E055	0.157851	0.0679659
E059	0.026246	0.514486
E028	0.00299954	0.00922019
E057	3.5777	0.0239725
E024	0.0116232	0.144889
E016	0.837622	0.06981
E003	0.0674897	0.128029
E005	0.313077	0.0392516
E012	0.173598	0.122497
E007	0.00187471	0.0458375
E011	3.49034	0.113013
E006	2.69471	0.00948362
E004	8.67954	0.265541
E013	7.13553	0.0476815
E104	0.0614906	0.21865
E105	0.0052492	0.515013
E065	0	0.596151
E095	0.0164975	0.398312
E087	0.00112483	2.69467
E097	0.00149977	0.0192307
E098	0.00187471	1.76343
E096	0	0.26317
E112	0.0438683	4.45809
E113	0	0.0115911
E066	0.00412437	0
E100	6.82583	10.4509

[truncated: 16 more sheets: Fig. 7c, Fig. 7d, S Fig 3e, S Fig. 3f, S Fig. 3g, Suppl. Fig. 5b, Suppl. Fig. 5g, Suppl. Fig. 5h, Suppl. Fig. 5i, Suppl. Fig. 7a, Suppl. Fig. 8c, Suppl. Fig. 8d, S Fig. 9b, S Fig. 10a, S Fig. 10b, S Fig. 10c]
